# Supplementary material for: Physiological, transcriptomic, and genomic analysis unravels the response of Tatary buckwheat root to high ammonium stress
Source: Front Plant Sci. 2025 Oct 27;16:1669365. doi: 10.3389/fpls.2025.1669365 (PMC12597952; doi:10.3389/fpls.2025.1669365)
Supplement: Supplementary file 4 [file Table1.xlsx]

## Sheet: Table S1
Table S1. Primers used in this study.
Gene ID	Gene name	Forward sequence	Reverse sequence
FtPinG0004671100.01	FtNRT1.10	TATTGGTGTCTGTAGTTGATAAGGTGAGTG	GCAACCTCCAAACCCGCAATTAAC
FtPinG0001435800.01	FtNRT1.22	TTATGTGGTGTGGAAGAAGTGGAAGAC	AATGATGCTTAAATGGATTGCTAGAGGAAC
FtPinG0002223900.01	FtNRT2.1	GGCGAGAACAAGGCGACGAAG	GGAGACGAAGCAGGCGAAGAAC
FtPinG0002649200.01	FtNRT2.4	TGACGGGTCGGGAACAAAGC	CGTCCACCGGAAGGGCAAAT
FtPinG0000471900.01	FtNRT3.1	TTGTGCCTGGTAGATGCTTGCTATG	TGTTGGATTGGAAGATGCGGATACG
FtPinG0003414800.01	FtNRT3.2	CTGACAACATAAGCAAGGACAAGACATG	ATGGTGTAGGTATCTGTGGTGTTTGAAG
FtPinG0006174600.01	FtNIR	AAGGACTTGGTGCCGTTGGTTG	ACTGCTCGTCTTCATCTTCCGTTTC
FtPinG0008184600.01	FtGDH3	GCCTTGACATTCCTAGCCTTCTGG	TGGAGTCTGCCTCTATCGGTTCTG
FtPinG0000354800.01	FtWRKY41	CAATGGCGAGTGTCCGAGTTCC	CCTCCGCTCCTCCTTCCTGTG
FtPinG0002541800.01	FtMYB52	TTCACCAAAGGACTGCTTCAAATTCAAC	CACATTAGAGGAGCCTTCTTCGGATG
FtPinG0001034500.01	FtLBD38	CTCATGTCCTTCATCTCCGCAGTTC	ATCGTTCGTCCACAAGCCTCAAAG
FtPinG0007060900.01	FtNF-YA10	TCGGATAAGGTGAAGGAAGTAAGCATTG	TAGAGGTGAGGCGTGTGAGAAGC
FtPinG0002124000.01	FtACTIN7	CCGCCACTCAACACAATGTTATTAT	GAGTTATGAGCTTCCTGATGGACAA

## Sheet: Table S2
Table S2. Details of various samples taken for study and read sequence information. Q20 and Q30 stand for the percent of the Phred number more than 20 and 30 bases within total bases, respectively.
Treatments	Samples	Raw reads	Raw bases	Clean reads	Clean bases	Q20 (%)	Q30 (%)
YQ1-NN	YQ1-NN-1	44205230	6.64G	43600022	6.54G	97.52	92.94
	YQ1-NN-2	38987424	5.85G	38475066	5.76G	97.66	93.3
	YQ1-NN-3	43469982	6.53G	42792346	6.42G	97.28	92.45
YQ1-HN	YQ1-HN-1	43565600	6.54G	43063162	6.46G	97.79	93.56
	YQ1-HN-2	398,08,718	5.97G	39160758	5.86G	97.25	92.38
	YQ1-HN-3	44257010	6.65G	43601298	6.54G	97.35	92.58
YQ2-NN	YQ2-NN-1	37576332	5.64G	37087668	5.55G	97.71	93.46
	YQ2-NN-2	43062528	6.47G	42569034	6.38G	97.73	93.41
	YQ2-NN-3	44369254	6.66G	43781354	6.57G	97.6	93.16
YQ2-HN	YQ2-HN-1	43496346	6.53G	42992518	6.45G	97.81	93.58
	YQ2-HN-2	46218310	6.93G	45555340	6.82G	97.46	92.82
	YQ2-HN-3	37518830	5.63G	37050140	5.55G	97.7	93.35
XQ2-NN	XQ2-NN-1	43796768	6.61G	43325066	6.53G	98.03	93.98
	XQ2-NN-2	46016432	6.95G	45598006	6.87G	98.3	94.71
	XQ2-NN-3	44411928	6.71G	44037462	6.64G	98.27	94.55
XQ2-HN	XQ2-HN-1	43351328	6.55G	42946620	6.47G	98.22	94.47
	XQ2-HN-2	41544752	6.27G	41158312	6.20G	98.24	94.49
	XQ2-HN-3	447,64,310	6.76G	44373284	6.69G	98.29	94.61
FH-NN	FH-NN-1	37762384	5.66G	37304806	5.59G	97.79	95.38
	FH-NN-2	37015244	5.55G	36582536	5.48G	97.63	93.11
	FH-NN-3	44317708	6.66G	43775082	6.56G	97.65	93.23
FH-HN	FH-HN-1	43900258	6.60G	43401304	6.51G	97.85	93.69
	FH-HN-2	48401594	7.26G	47751746	7.15G	97.53	92.97
	FH-HN-3	44206714	6.63G	43660322	6.54G	97.75	93.47

## Sheet: Table S3
Table S3. Expression and annotations of all the genes in TB.
Gene_ID	FH_NN	FH_HN	XQ2_NN	XQ2_HN	YQ1_NN	YQ1_HN	YQ2_NN	YQ2_HN	Chromosome	Start Site	End Site	Direction	Length	Name	GO	KEGG	eggNOG	eggNOG Class	Swissprot	NR Description	BP	CC	MF	Pathway
FtPinG0000001800.01	42.8436	47.2067	39.0644	53.382	42.6964	45.7034	35.8781	50.5621	Ft1	43718236	43721624	-	2268	FtPinG0000001800.01	-	-	virNOG03488	R	sp|Q84TI3|OBE4_ARATH Protein OBERON 4 OS=Arabidopsis thaliana GN=OBE4 PE=1 SV=2	gi|902191732|gb|KNA11904.1| hypothetical protein SOVF_130760 [Spinacia oleracea]	-	-	-	-
FtPinG0000002000.01	31.3861	30.7184	30.0558	37.6661	29.9019	26.9879	35.7156	27.7066	Ft1	43721166	43723676	-	2511	FtPinG0000002000.01	-	-	virNOG03488	R	sp|Q84TI3|OBE4_ARATH Protein OBERON 4 OS=Arabidopsis thaliana GN=OBE4 PE=1 SV=2	gi|731325727|ref|XP_010673659.1| PREDICTED: protein OBERON 4 [Beta vulgaris subsp. vulgaris] &gt;gi|870863352|gb|KMT14516.1| hypothetical protein BVRB_4g072880 [Beta vulgaris subsp. vulgaris]	-	-	-	-
FtPinG0000002300.01	0.639135	0.174763	0.326626	0.276319	1.12293	0.0829751	0.266118	0.127733	Ft1	43727384	43729701	+	2487	FtPinG0000002300.01	-	-	-	-	-	-	-	-	-	-
FtPinG0000002800.01	3.08955	2.27838	3.12032	1.85742	2.87384	2.21983	2.85059	2.57963	Ft1	43752215	43753898	-	1354	FtPinG0000002800.01	-	-	virNOG10000	V	-	gi|731325719|ref|XP_010673655.1| PREDICTED: golgin subfamily A member 4 [Beta vulgaris subsp. vulgaris] &gt;gi|870863348|gb|KMT14512.1| hypothetical protein BVRB_4g072840 [Beta vulgaris subsp. vulgaris]	-	-	-	-
FtPinG0000003000.01	1.57978	2.69501	2.08304	2.35826	2.28351	5.58016	2.01134	3.19772	Ft1	43762462	43762929	-	468	FtPinG0000003000.01	-	-	virNOG26360	S	sp|P31336|PST2_GOSHI Photosystem II 5 kDa protein, chloroplastic OS=Gossypium hirsutum GN=PSBT PE=4 SV=1	gi|1021024596|gb|KZM82384.1| hypothetical protein DCAR_029953 [Daucus carota subsp. sativus]	-	-	-	-
FtPinG0000003200.01	67.0165	54.2459	99.1164	63.6709	59.2825	68.8667	95.4953	60.2498	Ft1	43763192	43766611	-	2131	FtPinG0000003200.01	GO:0016491;GO:0020037;GO:0050311;GO:0051536;GO:0051539;GO:0055114	K00392	virNOG02703	P	sp|O82802|SIR1_TOBAC Sulfite reductase 1 [ferredoxin], chloroplastic OS=Nicotiana tabacum GN=SIR1 PE=1 SV=1	gi|720078106|ref|XP_010241252.1| PREDICTED: sulfite reductase [ferredoxin], chloroplastic-like [Nelumbo nucifera]	GO:0055114//obsolete oxidation-reduction process;	-	GO:0016491//oxidoreductase activity;GO:0020037//heme binding;GO:0050311//sulfite reductase (ferredoxin) activity;GO:0051536//iron-sulfur cluster binding;GO:0051539//4 iron, 4 sulfur cluster binding;	ko00920(Sulfur metabolism)
FtPinG0000011200.01	30.7738	19.0226	24.5867	23.9343	22.4521	23.4407	31.2534	24.5017	Ft6	34105562	34107591	-	1473	FtPinG0000011200.01	GO:0005506;GO:0016705;GO:0020037;GO:0055114	-	virNOG10453;virNOG01377	Q	sp|Q6WNQ9|C81E9_MEDTR Isoflavone 3&apos;-hydroxylase (Fragment) OS=Medicago truncatula GN=CYP81E9 PE=1 SV=1	gi|1009145281|ref|XP_015890247.1| PREDICTED: cytochrome P450 81E8-like isoform X1 [Ziziphus jujuba]	GO:0055114//obsolete oxidation-reduction process;	-	GO:0005506//iron ion binding;GO:0016705//oxidoreductase activity, acting on paired donors, with incorporation or reduction of molecular oxygen;GO:0020037//heme binding;	-
FtPinG0000011400.01	0	0	0	0	0	0	0	0	Ft6	34119242	34119907	-	666	FtPinG0000011400.01	-	-	virNOG08763;KOG0017	R	-	gi|985452337|ref|XP_015386625.1| PREDICTED: uncharacterized protein LOC107177394 [Citrus sinensis]	-	-	-	-
FtPinG0000011500.01	41.0749	39.0395	43.8283	42.3924	40.7681	40.1461	36.4051	35.3182	Ft6	34122356	34126851	+	1397	FtPinG0000011500.01	GO:0005488	K08272	virNOG08856	S	sp|Q29RI6|CAB39_BOVIN Calcium-binding protein 39 OS=Bos taurus GN=CAB39 PE=2 SV=1	gi|657996853|ref|XP_008390799.1| PREDICTED: calcium-binding protein 39 [Malus domestica]	-	-	GO:0005488//binding;	-
FtPinG0000011700.01	5.00079	2.78902	3.94206	4.33815	2.37331	3.20765	4.75109	3.06927	Ft6	34127392	34128633	+	1242	FtPinG0000011700.01	-	-	virNOG03630	S	sp|Q5ZIK6|BSDC1_CHICK BSD domain-containing protein 1 OS=Gallus gallus GN=BSDC1 PE=2 SV=1	gi|729458610|ref|XP_010524783.1| PREDICTED: BSD domain-containing protein 1 [Tarenaya hassleriana]	-	-	-	-
FtPinG0000012000.01	1.91049	1.88982	1.43678	0.968558	1.6796	5.51044	1.17431	2.03656	Ft6	34138118	34142216	-	2172	FtPinG0000012000.01	GO:0009228;GO:0016830;GO:0051536	K03147	virNOG07001	H	sp|O82392|THIC_ARATH Phosphomethylpyrimidine synthase, chloroplastic OS=Arabidopsis thaliana GN=THIC PE=1 SV=1	gi|731348662|ref|XP_010685601.1| PREDICTED: phosphomethylpyrimidine synthase, chloroplastic isoform X1 [Beta vulgaris subsp. vulgaris] &gt;gi|731348664|ref|XP_010685602.1| PREDICTED: phosphomethylpyrimidine synthase, chloroplastic isoform X2 [Beta vulgaris subsp. vulgaris] &gt;gi|870853222|gb|KMT05103.1| hypothetical protein BVRB_7g172570 [Beta vulgaris subsp. vulgaris]	GO:0009228//thiamine biosynthetic process;	-	GO:0016830//carbon-carbon lyase activity;GO:0051536//iron-sulfur cluster binding;	ko00730(Thiamine metabolism)
FtPinG0000012400.01	0	0	0	0	0	0	0	0	Ft6	34150694	34152283	-	1141	FtPinG0000012400.01	-	K03146	virNOG05676	R	sp|F6H9A9|THI41_VITVI Thiamine thiazole synthase 1, chloroplastic OS=Vitis vinifera GN=THI1-1 PE=3 SV=1	gi|255563713|ref|XP_002522858.1| PREDICTED: thiamine thiazole synthase, chloroplastic [Ricinus communis] &gt;gi|223537942|gb|EEF39556.1| electron transfer flavoprotein-ubiquinone oxidoreductase, putative [Ricinus communis]	-	-	-	ko00730(Thiamine metabolism)
FtPinG0000012500.01	0	0	0	0	0	0	0	0	Ft6	34205538	34206461	+	924	FtPinG0000012500.01	-	-	virNOG05810;KOG0017;virNOG28740	R	sp|Q9ZT94|POLR2_ARATH Retrovirus-related Pol polyprotein from transposon RE2 OS=Arabidopsis thaliana GN=RE2 PE=4 SV=1	gi|835973747|ref|XP_012701436.1| PREDICTED: uncharacterized protein LOC105914402 [Setaria italica]	-	-	-	-
FtPinG0000013900.01	0	0	0	0	0	0	0	0	Ft1	624276	624572	+	297	FtPinG0000013900.01	-	-	-	-	-	-	-	-	-	-
FtPinG0000014600.01	0	0	0	0	0	0	0	0	Ft1	27610542	27615147	+	4597	FtPinG0000014600.01	-	-	virNOG20448;virNOG24564	S	sp|P93318|M660_ARATH Uncharacterized mitochondrial protein AtMg00660 OS=Arabidopsis thaliana GN=AtMg00660 PE=4 SV=1	gi|13449344|ref|NP_085526.1| hypothetical protein ArthMp059 [Arabidopsis thaliana] &gt;gi|44888131|sp|P93318.1|M660_ARATH RecName: Full=Uncharacterized mitochondrial protein AtMg00660; AltName: Full=ORF149 &gt;gi|1785727|emb|CAA69750.1| unnamed protein product [Arabidopsis thaliana]	-	-	-	-
FtPinG0000014700.01	0.0278359	0.177236	0.161425	0.0603383	0.0937675	0.21987	0.0284336	0.394638	Ft1	27608527	27609450	-	924	FtPinG0000014700.01	GO:0015078;GO:0015986;GO:0045263	K02126	virNOG02632	C	sp|P05499|ATP6_TOBAC ATP synthase subunit a OS=Nicotiana tabacum GN=ATP6 PE=3 SV=1	gi|651729779|ref|YP_009041194.1| ATP synthase F0 subunit 6 (mitochondrion) [Rhazya stricta] &gt;gi|645929318|gb|AIB08841.1| ATP synthase F0 subunit 6 (mitochondrion) [Rhazya stricta]	GO:0015986//ATP synthesis coupled proton transport;	GO:0045263//proton-transporting ATP synthase complex, coupling factor F(o);	GO:0015078//proton transmembrane transporter activity;	ko00190(Oxidative phosphorylation)
FtPinG0000014900.01	0	0	0	0	0	0	0	0	Ft1	637006	637744	+	739	FtPinG0000014900.01	-	-	virNOG21547;virNOG21059	SJ	sp|P26863|RT01_MARPO Ribosomal protein S1, mitochondrial OS=Marchantia polymorpha GN=RPS1 PE=3 SV=2	gi|1000936949|ref|XP_015584083.1| PREDICTED: ribosomal protein S1, mitochondrial [Ricinus communis]	-	-	-	-
FtPinG0000015200.01	0.281273	0.63276	0.27502	0.288335	0.281473	1.78108	0.280154	4.792	Ft1	27597870	27600577	+	2763	FtPinG0000015200.01	-	-	-	-	-	gi|388494034|gb|AFK35083.1| unknown [Lotus japonicus]	-	-	-	-
FtPinG0000015300.01	0	0.374155	0	0	0	0	0	2.92907	Ft1	61838	62074	+	237	FtPinG0000015300.01	-	-	-	-	-	gi|388498378|gb|AFK37255.1| unknown [Medicago truncatula]	-	-	-	-
FtPinG0000015800.01	0	0	0	0	0	0	0	0	Ft1	27594972	27595583	+	607	FtPinG0000015800.01	-	K03283	virNOG03266;COG0443	O	sp|P09189|HSP7C_PETHY Heat shock cognate 70 kDa protein OS=Petunia hybrida GN=HSP70 PE=2 SV=1	gi|1002232901|ref|XP_015618966.1| PREDICTED: probable mediator of RNA polymerase II transcription subunit 37c [Oryza sativa Japonica Group] &gt;gi|15623835|dbj|BAB67894.1| putative HSP70 [Oryza sativa Japonica Group] &gt;gi|21104622|dbj|BAB93214.1| putative HSP70 [Oryza sativa Japonica Group] &gt;gi|113534288|dbj|BAF06671.1| Os01g0840100 [Oryza sativa Japonica Group] &gt;gi|125572585|gb|EAZ14100.…	-	-	-	ko04144(Endocytosis);ko04141(Protein processing in endoplasmic reticulum);ko03040(Spliceosome)
FtPinG0000015900.01	0	0	0	0	0	0	0	0	Ft1	651641	652436	+	796	FtPinG0000015900.01	-	-	-	-	sp|P93284|M150_ARATH Uncharacterized mitochondrial protein AtMg00150 OS=Arabidopsis thaliana GN=AtMg00150 PE=4 SV=1	gi|1032274863|gb|OAO89205.1| hypothetical protein AXX17_ATUG02750 (mitochondrion) [Arabidopsis thaliana]	-	-	-	-
FtPinG0000016400.01	0.0305589	0	0	0	0	0	0	0	Ft1	27585133	27586187	+	982	FtPinG0000016400.01	-	-	-	-	-	gi|675895206|ref|YP_009049680.1| hypothetical protein (mitochondrion) [Capsicum annuum] &gt;gi|667751824|gb|AIG89911.1| hypothetical protein (mitochondrion) [Capsicum annuum] &gt;gi|667751952|gb|AIG90038.1| hypothetical protein (mitochondrion) [Capsicum annuum]	-	-	-	-
FtPinG0000016500.01	0	0	0	0	0	0	0	0	Ft1	624276	624572	+	297	FtPinG0000016500.01	-	-	-	-	-	-	-	-	-	-
FtPinG0000016900.01	0	0	0	0	0	0	0	0	Ft1	27577091	27577608	-	509	FtPinG0000016900.01	-	-	virNOG20448;virNOG24564	S	sp|P93318|M660_ARATH Uncharacterized mitochondrial protein AtMg00660 OS=Arabidopsis thaliana GN=AtMg00660 PE=4 SV=1	gi|323435050|ref|YP_004222268.1| hypothetical protein BevumaM_p029 (mitochondrion) [Beta vulgaris subsp. maritima] &gt;gi|346683143|ref|YP_004842075.1| hypothetical protein BemaM_p027 (mitochondrion) [Beta macrocarpa] &gt;gi|54606738|dbj|BAD66761.1| orf176 (mitochondrion) [Beta vulgaris subsp. vulgaris] &gt;gi|54606773|dbj|BAD66796.1| orf176 (mitochondrion) [Beta vulgaris subsp. vulgaris] &gt;gi|…	-	-	-	-
FtPinG0000017100.01	0	0	0	0	0	0	0	0.0511048	Ft1	27575621	27576750	-	1125	FtPinG0000017100.01	-	-	virNOG13520	J	sp|P42793|RM05_ARATH 60S ribosomal protein L5, mitochondrial OS=Arabidopsis thaliana GN=RPL5 PE=2 SV=1	gi|385198377|gb|AFI44273.1| ribosomal protein L5 (mitochondrion) [Silene vulgaris] &gt;gi|385198441|gb|AFI44327.1| ribosomal protein L5 (mitochondrion) [Silene vulgaris]	-	-	-	-
FtPinG0000017500.01	0	0	0	0	0	0	0	0	Ft1	27573431	27574623	-	1189	FtPinG0000017500.01	GO:0009055;GO:0016020;GO:0016491;GO:0022904	K00412	virNOG01661	C	sp|Q9ZZT8|CYB_PEA Cytochrome b OS=Pisum sativum GN=MT-CYB PE=3 SV=1	gi|323149037|ref|YP_004222814.1| apocytochrome b [Vigna radiata] &gt;gi|308206743|gb|ADO19880.1| apocytochrome b [Vigna radiata] &gt;gi|940373255|dbj|BAT21325.1| apocytochrome b (mitochondrion) [Vigna radiata var. radiata]	GO:0022904//respiratory electron transport chain;	GO:0016020//membrane;	GO:0009055//electron transfer activity;GO:0016491//oxidoreductase activity;	ko00190(Oxidative phosphorylation)
FtPinG0000017900.01	0	0	0	0	0	0	0.0298851	0	Ft1	27570967	27571897	-	931	FtPinG0000017900.01	GO:0015078;GO:0015986;GO:0045263	K02126	COG0356;virNOG02632	C	sp|P05499|ATP6_TOBAC ATP synthase subunit a OS=Nicotiana tabacum GN=ATP6 PE=3 SV=1	gi|157166377|gb|ABV25191.1| ATP synthase subunit 6, partial (mitochondrion) [Silene vulgaris] &gt;gi|157166379|gb|ABV25192.1| ATP synthase subunit 6, partial (mitochondrion) [Silene vulgaris]	GO:0015986//ATP synthesis coupled proton transport;	GO:0045263//proton-transporting ATP synthase complex, coupling factor F(o);	GO:0015078//proton transmembrane transporter activity;	ko00190(Oxidative phosphorylation)
FtPinG0000018100.01	0	0	0	0	0	0	0	0	Ft1	27568660	27569398	-	739	FtPinG0000018100.01	-	-	virNOG21547;virNOG21059	SJ	sp|P26863|RT01_MARPO Ribosomal protein S1, mitochondrial OS=Marchantia polymorpha GN=RPS1 PE=3 SV=2	gi|1000936949|ref|XP_015584083.1| PREDICTED: ribosomal protein S1, mitochondrial [Ricinus communis]	-	-	-	-
FtPinG0000018400.01	0	0	0	0	0	0	0	0	Ft1	27568842	27569320	+	477	FtPinG0000018400.01	-	-	virNOG21547;virNOG21059	SJ	sp|P26863|RT01_MARPO Ribosomal protein S1, mitochondrial OS=Marchantia polymorpha GN=RPS1 PE=3 SV=2	gi|313605471|ref|YP_003587248.2| ribosomal protein S1 [Citrullus lanatus] &gt;gi|313354145|gb|ACV96647.2| ribosomal protein S1 [Citrullus lanatus]	-	-	-	-
FtPinG0000018500.01	1.56916	1.22728	1.57156	1.24039	1.67265	2.62334	1.55777	1.37861	Ft1	27559355	27560958	-	1297	FtPinG0000018500.01	GO:0005515	-	virNOG04873;virNOG16232	R	sp|Q6Z2G9|TLP5_ORYSJ Tubby-like F-box protein 5 OS=Oryza sativa subsp. japonica GN=TULP5 PE=2 SV=1	gi|1009134853|ref|XP_015884670.1| PREDICTED: tubby-like F-box protein 5 [Ziziphus jujuba] &gt;gi|1009134855|ref|XP_015884671.1| PREDICTED: tubby-like F-box protein 5 [Ziziphus jujuba] &gt;gi|1009134857|ref|XP_015884672.1| PREDICTED: tubby-like F-box protein 5 [Ziziphus jujuba]	-	-	GO:0005515//protein binding;	-
FtPinG0000018700.01	0	0	0	0	0	0	0	0	Ft1	27558332	27558665	-	334	FtPinG0000018700.01	-	-	-	-	-	-	-	-	-	-
FtPinG0000019000.01	0.172409	0.412839	0.841081	0.152068	0.310799	0.501847	0.182472	0	Ft1	27553114	27553462	+	349	FtPinG0000019000.01	-	-	-	-	-	-	-	-	-	-
FtPinG0000019300.01	1.36176	0.670195	2.02433	1.06612	0.796274	0.51853	0.382933	0.630246	Ft1	27548046	27549188	-	511	FtPinG0000019300.01	GO:0003677	-	virNOG23401;virNOG22977;KOG0724	K	sp|Q1A173|RADL6_ARATH Protein RADIALIS-like 6 OS=Arabidopsis thaliana GN=RL6 PE=2 SV=1	gi|224062123|ref|XP_002300766.1| myb family transcription factor family protein [Populus trichocarpa] &gt;gi|222842492|gb|EEE80039.1| myb family transcription factor family protein [Populus trichocarpa]	-	-	GO:0003677//DNA binding;	-
FtPinG0000019600.01	0.273675	0.235749	0.10434	0.224544	0.186186	0.128109	0.0394094	0.0371992	Ft1	27545932	27547439	+	706	FtPinG0000019600.01	-	-	virNOG17706;virNOG23614;virNOG23401;virNOG35833;virNOG24184	SOK	sp|Q8GW75|RADL5_ARATH Protein RADIALIS-like 5 OS=Arabidopsis thaliana GN=RL5 PE=3 SV=1	gi|224062123|ref|XP_002300766.1| myb family transcription factor family protein [Populus trichocarpa] &gt;gi|222842492|gb|EEE80039.1| myb family transcription factor family protein [Populus trichocarpa]	-	-	-	-
FtPinG0000019700.01	0.349534	0.343558	0.358676	0	0.126641	0.0748553	0.209802	0	Ft1	27545424	27546278	-	417	FtPinG0000019700.01	GO:0003677	-	virNOG23401;virNOG22977	K	sp|Q9SIJ5|RADL2_ARATH Protein RADIALIS-like 2 OS=Arabidopsis thaliana GN=RL2 PE=2 SV=1	gi|224062123|ref|XP_002300766.1| myb family transcription factor family protein [Populus trichocarpa] &gt;gi|222842492|gb|EEE80039.1| myb family transcription factor family protein [Populus trichocarpa]	-	-	GO:0003677//DNA binding;	-
FtPinG0000020100.01	1.93464	0.928232	0.947542	0.564544	1.79622	0.62608	0.953023	0.67823	Ft1	27539693	27540795	-	470	FtPinG0000020100.01	GO:0003677	-	virNOG23401;virNOG23614;virNOG22977;virNOG35833	K	sp|Q8GW75|RADL5_ARATH Protein RADIALIS-like 5 OS=Arabidopsis thaliana GN=RL5 PE=3 SV=1	gi|502126043|ref|XP_004499158.1| PREDICTED: protein RADIALIS-like 4 [Cicer arietinum]	-	-	GO:0003677//DNA binding;	-
FtPinG0000020600.01	0	0	0	0.0757498	0	0	0	0	Ft1	27537239	27537575	+	337	FtPinG0000020600.01	-	-	-	-	-	-	-	-	-	-
FtPinG0000020700.01	27.4118	18.0991	45.5661	18.473	26.91	22.3487	31.5174	22.7714	Ft1	27523391	27527436	-	1790	FtPinG0000020700.01	GO:0005215;GO:0016020;GO:0016021;GO:0022857;GO:0055085	K08145	virNOG01764	R	sp|Q9FRL3|ERDL6_ARATH Sugar transporter ERD6-like 6 OS=Arabidopsis thaliana GN=At1g75220 PE=1 SV=1	gi|596141091|ref|XP_007222428.1| hypothetical protein PRUPE_ppa004911mg [Prunus persica] &gt;gi|596141097|ref|XP_007222429.1| hypothetical protein PRUPE_ppa004911mg [Prunus persica] &gt;gi|596141169|ref|XP_007222430.1| hypothetical protein PRUPE_ppa004911mg [Prunus persica] &gt;gi|462419364|gb|EMJ23627.1| hypothetical protein PRUPE_ppa004911mg [Prunus persica] &gt;gi|462419365|gb|EMJ23628.1| hypo…	GO:0055085//transmembrane transport;	GO:0016020//membrane;GO:0016021//integral component of membrane;	GO:0005215//transporter activity;GO:0022857//transmembrane transporter activity;	-
FtPinG0000020900.01	0.733404	3.90813	2.50525	1.12377	3.31912	5.65764	1.70813	8.36094	Ft1	27507401	27509838	-	2355	FtPinG0000020900.01	GO:0004672;GO:0005515;GO:0005524;GO:0006468	K04730	virNOG03867;COG4886	ST	sp|Q9SD62|Y3471_ARATH Putative receptor-like protein kinase At3g47110 OS=Arabidopsis thaliana GN=At3g47110 PE=3 SV=1	gi|566194766|ref|XP_006377707.1| hypothetical protein POPTR_0011s10410g [Populus trichocarpa] &gt;gi|550328087|gb|ERP55504.1| hypothetical protein POPTR_0011s10410g [Populus trichocarpa]	GO:0006468//protein phosphorylation;	-	GO:0004672//protein kinase activity;GO:0005515//protein binding;GO:0005524//ATP binding;	-
FtPinG0000021200.01	0.40229	0.51776	0.312621	0.309224	0.710774	0.488257	0.53777	0.463594	Ft1	27505392	27507131	+	1740	FtPinG0000021200.01	GO:0005515;GO:0008270	-	virNOG01167	R	sp|Q9LW63|PP251_ARATH Putative pentatricopeptide repeat-containing protein At3g23330 OS=Arabidopsis thaliana GN=PCMP-H32 PE=3 SV=1	gi|1027093794|ref|XP_016647465.1| PREDICTED: putative pentatricopeptide repeat-containing protein At3g23330 [Prunus mume]	-	-	GO:0005515//protein binding;GO:0008270//zinc ion binding;	-
FtPinG0000021400.01	134.477	136.547	258.775	214.334	132.007	183.81	123.381	149.337	Ft1	27491661	27492199	+	539	FtPinG0000021400.01	-	K02898	virNOG13886	J	sp|P51414|RL261_ARATH 60S ribosomal protein L26-1 OS=Arabidopsis thaliana GN=RPL26A PE=2 SV=2	gi|1025343083|ref|XP_016508756.1| PREDICTED: 60S ribosomal protein L26-1-like [Nicotiana tabacum]	-	-	-	ko03010(Ribosome)
FtPinG0000021600.01	0.0563811	0	0.056569	0.0927478	0.074672	0.15168	0.0747799	0.0922002	Ft1	27486350	27490970	+	2129	FtPinG0000021600.01	GO:0004373	K00703	virNOG04124	M	sp|Q43847|SSY2_SOLTU Granule-bound starch synthase 2, chloroplastic/amyloplastic OS=Solanum tuberosum GN=SS2 PE=1 SV=3	gi|731419590|ref|XP_010661072.1| PREDICTED: granule-bound starch synthase 2, chloroplastic/amyloplastic isoform X1 [Vitis vinifera] &gt;gi|731419592|ref|XP_010661073.1| PREDICTED: granule-bound starch synthase 2, chloroplastic/amyloplastic isoform X1 [Vitis vinifera] &gt;gi|731419594|ref|XP_010661074.1| PREDICTED: granule-bound starch synthase 2, chloroplastic/amyloplastic isoform X1 [Vitis vinif…	-	-	GO:0004373//glycogen (starch) synthase activity;	ko00500(Starch and sucrose metabolism)
FtPinG0000021700.01	48.9081	35.7759	44.7241	44.9336	44.4886	44.2978	42.684	47.0652	Ft1	27481403	27482869	-	1335	FtPinG0000021700.01	-	-	-	-	-	-	-	-	-	-
FtPinG0000022000.01	0	0	0	0	0.0671144	0	0	0	Ft1	27473043	27473444	+	402	FtPinG0000022000.01	-	K09422	KOG0017;virNOG08281	R	sp|P10978|POLX_TOBAC Retrovirus-related Pol polyprotein from transposon TNT 1-94 OS=Nicotiana tabacum PE=2 SV=1	gi|1012351931|gb|KYP63120.1| Retrovirus-related Pol polyprotein from transposon TNT 1-94 [Cajanus cajan]	-	-	-	-
FtPinG0000022100.01	0	0	0	0	0	0.0441941	0	0	Ft1	27467905	27469340	-	1355	FtPinG0000022100.01	GO:0004672;GO:0005524;GO:0006468	K04730	virNOG03867	T	sp|C0LGP4|Y3475_ARATH Probable LRR receptor-like serine/threonine-protein kinase At3g47570 OS=Arabidopsis thaliana GN=At3g47570 PE=2 SV=1	gi|694403293|ref|XP_009376600.1| PREDICTED: probable LRR receptor-like serine/threonine-protein kinase At3g47570 [Pyrus x bretschneideri] &gt;gi|694419383|ref|XP_009337649.1| PREDICTED: probable LRR receptor-like serine/threonine-protein kinase At3g47570 [Pyrus x bretschneideri]	GO:0006468//protein phosphorylation;	-	GO:0004672//protein kinase activity;GO:0005524//ATP binding;	-
FtPinG0000022400.01	3.99856	3.86659	5.21398	5.56527	4.52188	3.45466	3.79438	4.33884	Ft1	27463124	27467604	+	951	FtPinG0000022400.01	GO:0047429	K06287	virNOG05406	D	sp|Q54TC5|MAFL2_DICDI Maf-like protein DDB_G0281937 OS=Dictyostelium discoideum GN=DDB_G0281937 PE=3 SV=1	gi|731429580|ref|XP_010664698.1| PREDICTED: maf-like protein DDB_G0281937 isoform X3 [Vitis vinifera]	-	-	GO:0047429//nucleoside-triphosphate diphosphatase activity;	ko00240(Pyrimidine metabolism)
FtPinG0000022600.01	0.143971	0	1.52023	0.37195	0	0	0	0	Ft1	27455906	27456447	+	419	FtPinG0000022600.01	GO:0003677	-	virNOG23401;virNOG23614	K	sp|Q9SIJ5|RADL2_ARATH Protein RADIALIS-like 2 OS=Arabidopsis thaliana GN=RL2 PE=2 SV=1	gi|731429572|ref|XP_010664694.1| PREDICTED: protein RADIALIS-like 3 isoform X1 [Vitis vinifera]	-	-	GO:0003677//DNA binding;	-
FtPinG0000022700.01	4.01804	3.00052	5.01332	5.60392	2.37856	3.9014	2.86252	3.32803	Ft1	27447506	27450608	-	996	FtPinG0000022700.01	-	-	virNOG18747	S	-	gi|568839029|ref|XP_006473498.1| PREDICTED: uncharacterized protein LOC102608992 [Citrus sinensis]	-	-	-	-
FtPinG0000022900.01	11.0204	8.40987	13.4096	7.73682	12.134	11.6844	11.504	10.1738	Ft1	27436979	27444282	-	1578	FtPinG0000022900.01	-	-	virNOG09977	D	sp|Q5XET5|HESO1_ARATH Protein HESO1 OS=Arabidopsis thaliana GN=HESO1 PE=1 SV=1	gi|731315394|ref|XP_010691246.1| PREDICTED: poly(A) RNA polymerase cid11 isoform X2 [Beta vulgaris subsp. vulgaris] &gt;gi|870867521|gb|KMT18390.1| hypothetical protein BVRB_2g025420 [Beta vulgaris subsp. vulgaris]	-	-	-	-
FtPinG0000023500.01	3.28686	3.14951	5.24987	2.85005	4.88016	4.58645	3.59099	2.87865	Ft1	27410680	27412257	-	741	FtPinG0000023500.01	-	-	-	-	-	-	-	-	-	-
FtPinG0000023800.01	2.69684	2.29271	4.46038	3.8378	5.08338	4.65491	3.46223	2.8147	Ft1	27407884	27409764	+	1175	FtPinG0000023800.01	GO:0008168;GO:0032259	-	virNOG02401	S	sp|A4TEE0|Y5024_MYCGI Putative S-adenosyl-L-methionine-dependent methyltransferase Mflv_5024 OS=Mycobacterium gilvum (strain PYR-GCK) GN=Mflv_5024 PE=3 SV=1	gi|764546311|ref|XP_004293208.2| PREDICTED: uncharacterized protein LOC101306793 [Fragaria vesca subsp. vesca]	GO:0032259//methylation;	-	GO:0008168//methyltransferase activity;	-
FtPinG0000023900.01	28.8006	21.0025	23.9386	19.4965	23.1418	20.3996	26.7963	22.5847	Ft1	27388280	27393237	-	2620	FtPinG0000023900.01	GO:0008168	K15449	NOG131864;virNOG08495;virNOG40345	CRU	sp|Q9LN50|PMTS_ARATH Probable methyltransferase PMT28 OS=Arabidopsis thaliana GN=At1g19430 PE=2 SV=1	gi|302142491|emb|CBI19694.3| unnamed protein product [Vitis vinifera]	-	-	GO:0008168//methyltransferase activity;	-
FtPinG0000024100.01	14.267	11.2334	16.0518	10.0684	13.3098	11.544	16.2745	12.42	Ft1	27384087	27387471	-	2038	FtPinG0000024100.01	GO:0003824;GO:0008033;GO:0010181;GO:0051536;GO:0051539;GO:0055114	K15449	virNOG08495	C	sp|Q8RXN5|TYW1_ARATH S-adenosyl-L-methionine-dependent tRNA 4-demethylwyosine synthase OS=Arabidopsis thaliana GN=TYW1 PE=2 SV=1	gi|449469983|ref|XP_004152698.1| PREDICTED: S-adenosyl-L-methionine-dependent tRNA 4-demethylwyosine synthase [Cucumis sativus] &gt;gi|700207478|gb|KGN62597.1| hypothetical protein Csa_2G361620 [Cucumis sativus]	GO:0008033//tRNA processing;GO:0055114//obsolete oxidation-reduction process;	-	GO:0003824//catalytic activity;GO:0010181//FMN binding;GO:0051536//iron-sulfur cluster binding;GO:0051539//4 iron, 4 sulfur cluster binding;	-
FtPinG0000024600.01	32.8442	55.0111	36.941	88.2775	23.9331	61.789	15.8303	70.5451	Ft1	27382000	27382308	+	309	FtPinG0000024600.01	-	-	-	-	-	-	-	-	-	-
FtPinG0000024700.01	30.348	36.2401	40.5165	48.463	26.7902	44.8078	26.5986	43.3664	Ft1	27373508	27375693	-	1322	FtPinG0000024700.01	-	-	virNOG14006	S	sp|Q8GUH2|Y1015_ARATH Uncharacterized protein At1g01500 OS=Arabidopsis thaliana GN=At1g01500 PE=2 SV=1	gi|703098467|ref|XP_010096386.1| hypothetical protein L484_003332 [Morus notabilis] &gt;gi|587874817|gb|EXB63949.1| hypothetical protein L484_003332 [Morus notabilis]	-	-	-	-
FtPinG0000025200.01	506.211	497.846	461.719	590.005	468.537	461.746	372.396	490.028	Ft1	27370069	27371607	+	875	FtPinG0000025200.01	-	-	-	-	-	-	-	-	-	-
FtPinG0000025500.01	1.13624	0.337784	1.81222	0.582615	0.64834	0.166518	1.59374	0.285047	Ft1	27366085	27368828	-	2314	FtPinG0000025500.01	-	-	virNOG12438	S	-	gi|731333016|ref|XP_010677510.1| PREDICTED: uncharacterized protein LOC104893127 isoform X2 [Beta vulgaris subsp. vulgaris]	-	-	-	-
FtPinG0000025700.01	1.07773	0.345434	1.30383	0.67964	0.702252	0.142356	1.06254	0.13608	Ft1	27364707	27366456	-	1020	FtPinG0000025700.01	-	-	virNOG12438	S	-	gi|731333014|ref|XP_010677509.1| PREDICTED: uncharacterized protein LOC104893127 isoform X1 [Beta vulgaris subsp. vulgaris]	-	-	-	-
FtPinG0000026000.01	0	0	0	0	0	0	0	0	Ft1	27361494	27362162	+	669	FtPinG0000026000.01	-	-	virNOG00819;virNOG10663;KOG0017;virNOG28740	R	sp|Q94HW2|POLR1_ARATH Retrovirus-related Pol polyprotein from transposon RE1 OS=Arabidopsis thaliana GN=RE1 PE=2 SV=1	gi|1012346290|gb|KYP57482.1| Retrovirus-related Pol polyprotein from transposon TNT 1-94 [Cajanus cajan]	-	-	-	-
FtPinG0000026200.01	0	0	0	0	0	0	0	0	Ft1	27357683	27358855	+	1170	FtPinG0000026200.01	GO:0003676;GO:0008270	-	virNOG10663	R	-	gi|870850262|gb|KMT02384.1| hypothetical protein BVRB_9g204970 [Beta vulgaris subsp. vulgaris]	-	-	GO:0003676//nucleic acid binding;GO:0008270//zinc ion binding;	-
FtPinG0000026300.01	6.85108	6.7529	15.5463	10.8166	5.99985	8.8367	7.36953	8.93031	Ft1	27356516	27357071	-	556	FtPinG0000026300.01	-	-	-	-	-	-	-	-	-	-
FtPinG0000026500.01	5.01575	3.89235	8.91424	8.39026	2.61966	2.2374	7.05758	3.22791	Ft1	27349821	27352155	-	1720	FtPinG0000026500.01	GO:0004553;GO:0005975	-	virNOG04032	R	sp|Q9M069|E137_ARATH Glucan endo-1,3-beta-glucosidase 7 OS=Arabidopsis thaliana GN=At4g34480 PE=1 SV=2	gi|1009134711|ref|XP_015884596.1| PREDICTED: glucan endo-1,3-beta-D-glucosidase [Ziziphus jujuba]	GO:0005975//carbohydrate metabolic process;	-	GO:0004553//hydrolase activity, hydrolyzing O-glycosyl compounds;	-
FtPinG0000027000.01	0	0	0	0	0	0	0	0	Ft1	27329257	27330109	+	848	FtPinG0000027000.01	-	K01265	virNOG05810;KOG0017;NOG59350	SR	sp|Q9ZT94|POLR2_ARATH Retrovirus-related Pol polyprotein from transposon RE2 OS=Arabidopsis thaliana GN=RE2 PE=4 SV=1	gi|734326829|gb|KHN05629.1| Retrovirus-related Pol polyprotein from transposon TNT 1-94, partial [Glycine soja]	-	-	-	-
FtPinG0000027100.01	0	0	0	0	0	0	0	0	Ft1	27324320	27325728	-	1408	FtPinG0000027100.01	-	K02995	virNOG00245;COG2007	J	sp|O81361|RS8_PRUAR 40S ribosomal protein S8 OS=Prunus armeniaca GN=RPS8 PE=2 SV=1	gi|449461203|ref|XP_004148331.1| PREDICTED: 40S ribosomal protein S8 [Cucumis sativus] &gt;gi|700206025|gb|KGN61144.1| hypothetical protein Csa_2G059750 [Cucumis sativus]	-	-	-	ko03010(Ribosome)
FtPinG0000027900.01	9.82032	8.974	9.33026	8.6457	10.549	10.0262	13.0954	9.11213	Ft1	27289231	27295964	-	4614	FtPinG0000027900.01	GO:0005515	-	virNOG10934	R	sp|Q6Y7W6|GGYF2_HUMAN GRB10-interacting GYF protein 2 OS=Homo sapiens GN=GIGYF2 PE=1 SV=1	gi|225458309|ref|XP_002281503.1| PREDICTED: uncharacterized protein LOC100262487 isoform X1 [Vitis vinifera]	-	-	GO:0005515//protein binding;	-
FtPinG0000028100.01	8.52456	8.77403	9.03236	9.74534	8.56724	11.1376	6.35691	9.37959	Ft1	27286544	27290517	-	1902	FtPinG0000028100.01	-	-	virNOG10934	R	-	gi|1035900393|gb|OAY29994.1| hypothetical protein MANES_15G188300 [Manihot esculenta]	-	-	-	-
FtPinG0000028500.01	1.40998	2.04833	2.64288	2.5268	1.57164	1.01828	1.39916	1.72142	Ft1	27288144	27288487	-	344	FtPinG0000028500.01	-	-	-	-	-	-	-	-	-	-
FtPinG0000029100.01	11.5354	15.0432	10.2667	12.7937	18.1423	10.2492	14.3636	10.9711	Ft1	27245027	27251452	-	4593	FtPinG0000029100.01	GO:0005515	-	virNOG10934	R	-	gi|731314044|ref|XP_010683994.1| PREDICTED: uncharacterized protein LOC104898593 [Beta vulgaris subsp. vulgaris] &gt;gi|870868455|gb|KMT19280.1| hypothetical protein BVRB_1g012870 [Beta vulgaris subsp. vulgaris]	-	-	GO:0005515//protein binding;	-
FtPinG0000029300.01	10.3175	15.7587	11.0239	15.1627	15.738	11.7392	9.39642	13.805	Ft1	27243545	27245764	-	1358	FtPinG0000029300.01	-	-	virNOG10934	R	-	gi|1035900393|gb|OAY29994.1| hypothetical protein MANES_15G188300 [Manihot esculenta]	-	-	-	-
FtPinG0000029600.01	1.10312	0.593422	1.18659	0.445014	0.788659	0.6677	0.878679	0.608443	Ft1	27226915	27228647	+	1200	FtPinG0000029600.01	-	-	virNOG14951	S	-	gi|731314184|ref|XP_010684537.1| PREDICTED: uncharacterized protein LOC104899099 [Beta vulgaris subsp. vulgaris] &gt;gi|870868527|gb|KMT19352.1| hypothetical protein BVRB_1g013540 [Beta vulgaris subsp. vulgaris]	-	-	-	-
FtPinG0000029800.01	0.489939	0.367729	1.01708	0.273264	0.249448	0.340189	0.532899	0.215652	Ft1	27224900	27227288	+	1760	FtPinG0000029800.01	-	-	virNOG14951	S	-	gi|590593213|ref|XP_007017501.1| Uncharacterized protein TCM_034016 [Theobroma cacao] &gt;gi|508722829|gb|EOY14726.1| Uncharacterized protein TCM_034016 [Theobroma cacao]	-	-	-	-
FtPinG0000029900.01	4.45175	3.129	8.69975	3.24545	5.31887	4.4942	5.43599	3.90122	Ft1	27206688	27210065	-	2090	FtPinG0000029900.01	-	-	virNOG09462	S	-	gi|255538594|ref|XP_002510362.1| PREDICTED: glutamic acid-rich protein [Ricinus communis] &gt;gi|223551063|gb|EEF52549.1| conserved hypothetical protein [Ricinus communis]	-	-	-	-
FtPinG0000030100.01	37.7317	40.1448	21.9416	28.2511	37.3666	33.8904	33.6011	35.4436	Ft1	27195746	27203321	-	3486	FtPinG0000030100.01	GO:0004672;GO:0004674;GO:0005524;GO:0006468	-	virNOG07290	T	sp|F4HPN2|IRE4_ARATH Probable serine/threonine protein kinase IRE4 OS=Arabidopsis thaliana GN=IRE4 PE=2 SV=1	gi|359492673|ref|XP_002282958.2| PREDICTED: probable serine/threonine protein kinase IRE4 isoform X1 [Vitis vinifera]	GO:0006468//protein phosphorylation;	-	GO:0004672//protein kinase activity;GO:0004674//protein serine/threonine kinase activity;GO:0005524//ATP binding;	-
FtPinG0000030300.01	26.2781	26.1177	25.834	24.8913	26.3494	32.8434	26.7812	30.592	Ft1	27194536	27195444	-	739	FtPinG0000030300.01	GO:0004170;GO:0046080	K01520	virNOG14119	F	sp|Q9STG6|DUT_ARATH Deoxyuridine 5&apos;-triphosphate nucleotidohydrolase OS=Arabidopsis thaliana GN=DUT PE=1 SV=1	gi|848885572|ref|XP_012843032.1| PREDICTED: deoxyuridine 5&apos;-triphosphate nucleotidohydrolase [Erythranthe guttata]	GO:0046080//dUTP metabolic process;	-	GO:0004170//dUTP diphosphatase activity;	ko00240(Pyrimidine metabolism)
FtPinG0000030500.01	56.8265	64.2491	62.7382	79.5536	65.2201	69.7668	57.0476	64.3226	Ft1	27185227	27188116	-	1656	FtPinG0000030500.01	GO:0003747;GO:0005737;GO:0006415	K03265	virNOG01982	J	sp|P35614|ERF1Z_ARATH Eukaryotic peptide chain release factor subunit 1-3 OS=Arabidopsis thaliana GN=ERF1-3 PE=1 SV=1	gi|326495040|dbj|BAJ85616.1| predicted protein [Hordeum vulgare subsp. vulgare]	GO:0006415//translational termination;	GO:0005737//cytoplasm;	GO:0003747//translation release factor activity;	ko03015(mRNA surveillance pathway)
FtPinG0000030700.01	91.2091	116.639	97.2131	160.616	110.252	115.1	85.1125	98.0175	Ft1	27178337	27179656	-	1320	FtPinG0000030700.01	GO:0003747;GO:0005737;GO:0006415	K03265	virNOG01982	J	sp|P35614|ERF1Z_ARATH Eukaryotic peptide chain release factor subunit 1-3 OS=Arabidopsis thaliana GN=ERF1-3 PE=1 SV=1	gi|326495040|dbj|BAJ85616.1| predicted protein [Hordeum vulgare subsp. vulgare]	GO:0006415//translational termination;	GO:0005737//cytoplasm;	GO:0003747//translation release factor activity;	ko03015(mRNA surveillance pathway)
FtPinG0000031500.01	129.977	71.7008	145.957	93.6829	84.8795	66.4169	123.273	90.7742	Ft1	27143265	27145121	-	1548	FtPinG0000031500.01	GO:0005506;GO:0016705;GO:0020037;GO:0055114	-	virNOG03880	Q	sp|O48786|C734A_ARATH Cytochrome P450 734A1 OS=Arabidopsis thaliana GN=CYP734A1 PE=2 SV=1	gi|731376570|ref|XP_010667610.1| PREDICTED: cytochrome P450 734A6 isoform X2 [Beta vulgaris subsp. vulgaris] &gt;gi|870841588|gb|KMS95258.1| hypothetical protein BVRB_010530 isoform A [Beta vulgaris subsp. vulgaris]	GO:0055114//obsolete oxidation-reduction process;	-	GO:0005506//iron ion binding;GO:0016705//oxidoreductase activity, acting on paired donors, with incorporation or reduction of molecular oxygen;GO:0020037//heme binding;	-
FtPinG0000031700.01	43.1951	15.1201	20.6513	46.9132	30.7964	9.23593	20.3116	29.1197	Ft1	27132818	27134653	-	1542	FtPinG0000031700.01	GO:0005506;GO:0016705;GO:0020037;GO:0055114	-	virNOG03880	Q	sp|O48786|C734A_ARATH Cytochrome P450 734A1 OS=Arabidopsis thaliana GN=CYP734A1 PE=2 SV=1	gi|568838973|ref|XP_006473472.1| PREDICTED: cytochrome P450 734A1-like [Citrus sinensis]	GO:0055114//obsolete oxidation-reduction process;	-	GO:0005506//iron ion binding;GO:0016705//oxidoreductase activity, acting on paired donors, with incorporation or reduction of molecular oxygen;GO:0020037//heme binding;	-
FtPinG0000031900.01	46.1082	34.5642	39.0176	58.2132	34.7272	23.2956	33.2971	35.2745	Ft1	27124325	27127565	-	1974	FtPinG0000031900.01	GO:0003824	K17508	virNOG00136	T	sp|Q9SUK9|P2C55_ARATH Probable protein phosphatase 2C 55 OS=Arabidopsis thaliana GN=At4g16580 PE=2 SV=2	gi|731429481|ref|XP_010664663.1| PREDICTED: probable protein phosphatase 2C 55 [Vitis vinifera] &gt;gi|731429483|ref|XP_010664664.1| PREDICTED: probable protein phosphatase 2C 55 [Vitis vinifera] &gt;gi|731429485|ref|XP_010664665.1| PREDICTED: probable protein phosphatase 2C 55 [Vitis vinifera] &gt;gi|731429487|ref|XP_010664666.1| PREDICTED: probable protein phosphatase 2C 55 [Vitis vinifera]	-	-	GO:0003824//catalytic activity;	-
FtPinG0000032100.01	64.0696	54.2352	71.5342	59.4525	57.3065	55.3777	71.657	63.2065	Ft1	27115883	27117719	-	1469	FtPinG0000032100.01	-	-	virNOG00573	S	sp|Q9LN62|RRA3_ARATH Arabinosyltransferase RRA3 OS=Arabidopsis thaliana GN=RRA3 PE=2 SV=1	gi|225458348|ref|XP_002283221.1| PREDICTED: UDP-D-xylose:L-fucose alpha-1,3-D-xylosyltransferase 2 [Vitis vinifera]	-	-	-	-
FtPinG0000032300.01	36.8621	37.8091	36.0127	34.6079	39.7069	40.0308	42.9164	41.7179	Ft1	27102704	27106606	-	1569	FtPinG0000032300.01	GO:0016021;GO:0032977	K03217	virNOG03852	U	sp|Q42191|OXA1_ARATH Mitochondrial inner membrane protein OXA1 OS=Arabidopsis thaliana GN=OXA1 PE=2 SV=2	gi|731330741|ref|XP_010676296.1| PREDICTED: mitochondrial inner membrane protein OXA1-like [Beta vulgaris subsp. vulgaris] &gt;gi|870860613|gb|KMT11921.1| hypothetical protein BVRB_5g098850 [Beta vulgaris subsp. vulgaris]	-	GO:0016021//integral component of membrane;	GO:0032977//membrane insertase activity;	ko03060(Protein export)
FtPinG0000032700.01	11.2767	7.07668	22.4053	8.32417	9.81129	7.98527	12.6608	10.7134	Ft1	27098580	27100771	-	1069	FtPinG0000032700.01	-	-	virNOG16269;virNOG09517	S	sp|Q93VG8|PPDEX_ARATH DeSI-like protein At4g17486 OS=Arabidopsis thaliana GN=At4g17486 PE=2 SV=1	gi|902217983|gb|KNA17929.1| hypothetical protein SOVF_075290 isoform A [Spinacia oleracea]	-	-	-	-
FtPinG0000033000.01	37.5184	31.857	40.8712	46.0268	30.3408	32.0541	36.1379	34.0963	Ft1	27093557	27098054	+	1576	FtPinG0000033000.01	GO:0008152;GO:0016746	K13510	virNOG03847	I	sp|Q8L7R3|LPCT1_ARATH Lysophospholipid acyltransferase LPEAT1 OS=Arabidopsis thaliana GN=LPEAT1 PE=1 SV=1	gi|1035893227|gb|OAY22831.1| hypothetical protein MANES_18G029300 [Manihot esculenta]	GO:0008152//metabolic process;	-	GO:0016746//acyltransferase activity;	ko00565(Ether lipid metabolism);ko00564(Glycerophospholipid metabolism)
FtPinG0000033100.01	11.325	14.4208	9.64865	1.92959	6.05623	11.9221	18.9707	14.3837	Ft1	27075396	27077060	-	1665	FtPinG0000033100.01	GO:0005524;GO:0016020;GO:0016887	-	virNOG11629	Q	sp|Q3E9B8|AB23G_ARATH ABC transporter G family member 23 OS=Arabidopsis thaliana GN=ABCG23 PE=2 SV=1	gi|225436642|ref|XP_002276041.1| PREDICTED: ABC transporter G family member 23 [Vitis vinifera]	-	GO:0016020//membrane;	GO:0005524//ATP binding;GO:0016887//ATP hydrolysis activity;	-
FtPinG0000033400.01	48.4579	38.4692	40.5726	38.39	39.1657	47.4482	44.9454	40.935	Ft1	27072587	27073979	+	936	FtPinG0000033400.01	-	K14503	virNOG12357	K	sp|Q8S307|BZR1_ARATH Protein BRASSINAZOLE-RESISTANT 1 OS=Arabidopsis thaliana GN=BZR1 PE=1 SV=1	gi|731314076|ref|XP_010684125.1| PREDICTED: protein BRASSINAZOLE-RESISTANT 1-like [Beta vulgaris subsp. vulgaris] &gt;gi|870868472|gb|KMT19297.1| hypothetical protein BVRB_1g013030 [Beta vulgaris subsp. vulgaris]	-	-	-	ko04075(Plant hormone signal transduction)
FtPinG0000033500.01	0.501594	0.504647	0.295375	0.283021	0.160865	0.060366	0.511679	0.0529488	Ft1	27071832	27072327	-	496	FtPinG0000033500.01	-	-	-	-	-	-	-	-	-	-
FtPinG0000033700.01	6.77297	1.56852	17.7772	7.42594	3.34703	1.45286	7.4003	2.21637	Ft1	27069203	27069607	-	345	FtPinG0000033700.01	-	-	virNOG23272	S	-	gi|802733211|ref|XP_012086566.1| PREDICTED: uncharacterized protein LOC105645556 [Jatropha curcas] &gt;gi|643711752|gb|KDP25180.1| hypothetical protein JCGZ_20336 [Jatropha curcas]	-	-	-	-
FtPinG0000033900.01	4.2941	2.06532	5.69347	2.25565	5.00823	2.96061	3.03526	1.97973	Ft1	27039799	27042458	-	1148	FtPinG0000033900.01	GO:0005515	-	virNOG07446	S	-	gi|1009134717|ref|XP_015884599.1| PREDICTED: uncharacterized protein LOC107420216 isoform X2 [Ziziphus jujuba]	-	-	GO:0005515//protein binding;	-
FtPinG0000034100.01	67.1155	81.2533	92.9991	182.59	33.7001	132.831	38.8077	103.422	Ft1	27018556	27019582	-	927	FtPinG0000034100.01	-	-	virNOG13879	S	sp|O64823|MCU2_ARATH Calcium uniporter protein 2, mitochondrial OS=Arabidopsis thaliana GN=At2g23790 PE=2 SV=1	gi|590593071|ref|XP_007017458.1| Uncharacterized protein TCM_033986 [Theobroma cacao] &gt;gi|508722786|gb|EOY14683.1| Uncharacterized protein TCM_033986 [Theobroma cacao]	-	-	-	-
FtPinG0000034300.01	0.0898387	0	0.0485379	0.0140271	0.0148337	0.0148889	0.0158336	0.0155297	Ft1	27002751	27004761	-	2011	FtPinG0000034300.01	-	-	virNOG22502;COG5040;virNOG24527	TR	-	gi|731334763|ref|XP_010678384.1| PREDICTED: uncharacterized protein LOC104893941 [Beta vulgaris subsp. vulgaris]	-	-	-	-
FtPinG0000034500.01	12.7595	4.28366	8.30578	2.81544	11.2274	1.31877	11.3563	2.84624	Ft1	27000638	27002087	-	1249	FtPinG0000034500.01	GO:0016757	-	virNOG05321	G	sp|Q9LN68|GATL1_ARATH Probable galacturonosyltransferase-like 1 OS=Arabidopsis thaliana GN=GATL1 PE=2 SV=1	gi|902204219|gb|KNA14818.1| hypothetical protein SOVF_103930 [Spinacia oleracea]	-	-	GO:0016757//glycosyltransferase activity;	-
FtPinG0000034700.01	5.28016	4.13792	3.15379	6.16435	4.14237	4.38099	6.24458	5.79299	Ft1	26982428	26984788	-	1897	FtPinG0000034700.01	-	K11968	virNOG01424	O	sp|Q949V6|ARI1_ARATH Probable E3 ubiquitin-protein ligase ARI1 OS=Arabidopsis thaliana GN=ARI1 PE=2 SV=1	gi|719997108|ref|XP_010254990.1| PREDICTED: probable E3 ubiquitin-protein ligase ARI2 isoform X1 [Nelumbo nucifera]	-	-	-	-
FtPinG0000035000.01	52.2427	27.1763	34.4416	59.1996	35.2474	26.6368	60.2137	44.6643	Ft1	26981712	26982266	+	555	FtPinG0000035000.01	-	-	virNOG02328;virNOG24372	S	sp|Q9FIG7|DIR2_ARATH Dirigent protein 2 OS=Arabidopsis thaliana GN=DIR2 PE=2 SV=1	gi|255554278|ref|XP_002518179.1| PREDICTED: dirigent protein 11 [Ricinus communis] &gt;gi|223542775|gb|EEF44312.1| conserved hypothetical protein [Ricinus communis]	-	-	-	-
FtPinG0000035200.01	0.0367755	0.0339498	0	0	0	0.141252	0	0.199286	Ft1	26978478	26979502	+	816	FtPinG0000035200.01	-	-	virNOG14435	S	-	gi|764546684|ref|XP_004291920.2| PREDICTED: uncharacterized protein LOC101311938 [Fragaria vesca subsp. vesca] &gt;gi|764546689|ref|XP_011459590.1| PREDICTED: uncharacterized protein LOC101311938 [Fragaria vesca subsp. vesca] &gt;gi|764546693|ref|XP_011459591.1| PREDICTED: uncharacterized protein LOC101311938 [Fragaria vesca subsp. vesca]	-	-	-	-
FtPinG0000035400.01	1.50346	0.454862	0.861008	1.56492	0.570081	0.44305	0.785685	0.981596	Ft1	26976508	26977656	+	877	FtPinG0000035400.01	-	-	virNOG13894	S	-	gi|567884679|ref|XP_006434898.1| hypothetical protein CICLE_v10001600mg [Citrus clementina] &gt;gi|557537020|gb|ESR48138.1| hypothetical protein CICLE_v10001600mg [Citrus clementina]	-	-	-	-
FtPinG0000035600.01	9.91596	11.2098	6.4399	9.53259	10.8101	12.8569	9.57924	11.315	Ft1	26972478	26975718	+	2055	FtPinG0000035600.01	GO:0004672;GO:0005524;GO:0006468	-	virNOG15913;virNOG14566	T	sp|Q8RY67|WAKLO_ARATH Wall-associated receptor kinase-like 14 OS=Arabidopsis thaliana GN=WAKL14 PE=2 SV=2	gi|590592952|ref|XP_007017425.1| Kinase superfamily protein [Theobroma cacao] &gt;gi|508722753|gb|EOY14650.1| Kinase superfamily protein [Theobroma cacao]	GO:0006468//protein phosphorylation;	-	GO:0004672//protein kinase activity;GO:0005524//ATP binding;	-
FtPinG0000035900.01	6.55115	9.83937	3.51511	2.00667	2.33975	7.39498	7.317	8.20452	Ft1	26955910	26957354	-	1341	FtPinG0000035900.01	GO:0005515	-	virNOG14330;virNOG05176	R	sp|O48716|JGB_ARATH Protein JINGUBANG OS=Arabidopsis thaliana GN=JGB PE=1 SV=1	gi|731364791|ref|XP_010694170.1| PREDICTED: WD repeat-containing protein 86 [Beta vulgaris subsp. vulgaris] &gt;gi|870845778|gb|KMS98430.1| hypothetical protein BVRB_4g091280 [Beta vulgaris subsp. vulgaris]	-	-	GO:0005515//protein binding;	-
FtPinG0000036200.01	6.50244	5.80983	5.41521	4.48108	6.15283	4.21193	6.40007	4.3548	Ft1	26951469	26955509	+	2422	FtPinG0000036200.01	GO:0004672;GO:0005524;GO:0006468	-	virNOG12596	T	-	gi|731314128|ref|XP_010684319.1| PREDICTED: inactive protein kinase SELMODRAFT_444075-like isoform X2 [Beta vulgaris subsp. vulgaris]	GO:0006468//protein phosphorylation;	-	GO:0004672//protein kinase activity;GO:0005524//ATP binding;	-
FtPinG0000036300.01	0	0	0	0	0	0	0	0	Ft1	26944058	26945465	-	719	FtPinG0000036300.01	-	-	-	-	-	-	-	-	-	-
FtPinG0000036600.01	0	0	0	0	0	0	0	0	Ft1	26941129	26943198	+	2070	FtPinG0000036600.01	GO:0008270	K17604	virNOG03815;NOG46239	S	sp|Q9SZL8|FRS5_ARATH Protein FAR1-RELATED SEQUENCE 5 OS=Arabidopsis thaliana GN=FRS5 PE=1 SV=1	gi|1027087682|ref|XP_016652765.1| PREDICTED: protein FAR1-RELATED SEQUENCE 5-like [Prunus mume]	-	-	GO:0008270//zinc ion binding;	-
FtPinG0000037000.01	0	0.197091	0	0	0	0	0	0	Ft1	26927051	26927431	+	381	FtPinG0000037000.01	GO:0009512	-	virNOG23064	S	sp|P80883|PETM_SPIOL Cytochrome b6-f complex subunit 7 (Fragment) OS=Spinacia oleracea GN=petM PE=1 SV=1	gi|590682488|ref|XP_007041356.1| Cytochrome P450 82C4, putative isoform 2 [Theobroma cacao] &gt;gi|508705291|gb|EOX97187.1| Cytochrome P450 82C4, putative isoform 2 [Theobroma cacao]	-	GO:0009512//cytochrome b6f complex;	-	-
FtPinG0000037200.01	0	0	0	0	0	0	0	0	Ft1	26925060	26925990	+	726	FtPinG0000037200.01	GO:0003677	-	virNOG22948;virNOG11482	K	sp|Q8RYD1|REM16_ARATH B3 domain-containing protein REM16 OS=Arabidopsis thaliana GN=REM16 PE=2 SV=1	gi|590592850|ref|XP_007017396.1| AP2/B3-like transcriptional factor family protein, putative isoform 1 [Theobroma cacao] &gt;gi|508722724|gb|EOY14621.1| AP2/B3-like transcriptional factor family protein, putative isoform 1 [Theobroma cacao]	-	-	GO:0003677//DNA binding;	-
FtPinG0000037300.01	0	0	0	0	0	0	0	0.0867507	Ft1	26917032	26920110	-	720	FtPinG0000037300.01	GO:0003950	K10798	virNOG10343	L	sp|Q11207|PARP2_ARATH Poly [ADP-ribose] polymerase 2 OS=Arabidopsis thaliana GN=PARP2 PE=2 SV=1	gi|727419982|ref|XP_010429576.1| PREDICTED: poly [ADP-ribose] polymerase 2-like isoform X1 [Camelina sativa]	-	-	GO:0003950//NAD+ ADP-ribosyltransferase activity;	ko03410(Base excision repair)
FtPinG0000037500.01	0.465093	0.479643	0.172747	0.159439	0.0356109	0.0965967	0.42246	0.510812	Ft1	26914593	26916155	-	1563	FtPinG0000037500.01	GO:0005515	-	virNOG00195	R	sp|Q9LJ64|PLRX1_ARATH Pollen-specific leucine-rich repeat extensin-like protein 1 OS=Arabidopsis thaliana GN=PEX1 PE=2 SV=1	gi|595793897|ref|XP_007200697.1| hypothetical protein PRUPE_ppa000722m2g, partial [Prunus persica] &gt;gi|462396097|gb|EMJ01896.1| hypothetical protein PRUPE_ppa000722m2g, partial [Prunus persica]	-	-	GO:0005515//protein binding;	-
FtPinG0000037900.01	0.0571564	0.0884658	0.108455	0	0.0331451	0.0976651	0	0.0301143	Ft1	26901093	26902106	-	900	FtPinG0000037900.01	-	-	virNOG10114;COG0639	TR	sp|Q9LNG5|PPP7L_ARATH Serine/threonine-protein phosphatase 7 long form homolog OS=Arabidopsis thaliana GN=MAIL3 PE=2 SV=1	gi|731322527|ref|XP_010671941.1| PREDICTED: serine/threonine-protein phosphatase 7 long form homolog [Beta vulgaris subsp. vulgaris]	-	-	-	-
FtPinG0000038100.01	26.478	17.1235	36.7156	22.6777	20.7594	18.9885	28.8291	21.0886	Ft1	26894633	26895469	-	837	FtPinG0000038100.01	GO:0003677;GO:0006355	-	virNOG34123;virNOG21094	K	sp|Q94AR6|DOF31_ARATH Dof zinc finger protein DOF3.1 OS=Arabidopsis thaliana GN=DOF3.1 PE=2 SV=2	gi|751814087|gb|AJG01748.1| Dof38, partial [Cajanus cajan]	GO:0006355//regulation of transcription, DNA-templated;	-	GO:0003677//DNA binding;	-
FtPinG0000038400.01	3.3664	2.22392	9.15161	3.96756	3.77177	2.40409	3.60612	2.1847	Ft1	26890455	26893032	+	1614	FtPinG0000038400.01	-	-	virNOG08645	E	sp|Q9SX98|LHTL8_ARATH Lysine histidine transporter-like 8 OS=Arabidopsis thaliana GN=AATL1 PE=1 SV=1	gi|449446959|ref|XP_004141237.1| PREDICTED: lysine histidine transporter-like 8 [Cucumis sativus] &gt;gi|659103125|ref|XP_008452487.1| PREDICTED: lysine histidine transporter-like 8 [Cucumis melo] &gt;gi|700199995|gb|KGN55153.1| hypothetical protein Csa_4G638420 [Cucumis sativus]	-	-	-	-
FtPinG0000038500.01	101.4	108.298	94.1497	90.8615	106.186	77.033	93.885	105.001	Ft1	26880237	26882762	-	1139	FtPinG0000038500.01	GO:0006508;GO:0008236;GO:0016020;GO:0016021	K03100	virNOG10680	O	sp|Q9M9Z2|TPP2_ARATH Probable thylakoidal processing peptidase 2, chloroplastic OS=Arabidopsis thaliana GN=TPP2 PE=2 SV=1	gi|590592784|ref|XP_007017378.1| Peptidase S24/S26A/S26B/S26C family protein, putative isoform 1 [Theobroma cacao] &gt;gi|508722706|gb|EOY14603.1| Peptidase S24/S26A/S26B/S26C family protein, putative isoform 1 [Theobroma cacao]	GO:0006508//proteolysis;	GO:0016020//membrane;GO:0016021//integral component of membrane;	GO:0008236//serine-type peptidase activity;	ko03060(Protein export)
FtPinG0000038900.01	22.0691	16.3037	21.3571	19.0603	14.1134	16.6698	23.8123	22.6083	Ft1	26864432	26867256	-	1336	FtPinG0000038900.01	-	-	virNOG11184	R	-	gi|719997454|ref|XP_010255103.1| PREDICTED: uncharacterized protein LOC104595864 [Nelumbo nucifera]	-	-	-	-
FtPinG0000039200.01	8.43147	13.21	12.8734	12.5277	6.23839	12.7682	5.33201	12.8398	Ft1	26862723	26864027	+	1230	FtPinG0000039200.01	-	K13963	COG4826;virNOG03694	OV	sp|Q9S7T8|SPZX_ARATH Serpin-ZX OS=Arabidopsis thaliana GN=At1g47710 PE=1 SV=1	gi|902185644|gb|KNA10531.1| hypothetical protein SOVF_143510 [Spinacia oleracea]	-	-	-	-
FtPinG0000039400.01	0.271749	0.29636	0.271964	0.311113	0.16022	0.284155	0.355496	0.432411	Ft2	40158803	40164983	-	1533	FtPinG0000039400.01	GO:0003723	-	virNOG13875	L	sp|Q67XL4|Y3544_ARATH Uncharacterized CRM domain-containing protein At3g25440, chloroplastic OS=Arabidopsis thaliana GN=At3g25440 PE=2 SV=1	gi|731339734|ref|XP_010681016.1| PREDICTED: uncharacterized CRM domain-containing protein At3g25440, chloroplastic isoform X1 [Beta vulgaris subsp. vulgaris] &gt;gi|731339736|ref|XP_010681017.1| PREDICTED: uncharacterized CRM domain-containing protein At3g25440, chloroplastic isoform X1 [Beta vulgaris subsp. vulgaris] &gt;gi|870857016|gb|KMT08592.1| hypothetical protein BVRB_6g138720 [Beta vulgar…	-	-	GO:0003723//RNA binding;	-
FtPinG0000039600.01	18.0263	17.1765	13.8272	12.0478	19.5292	19.4093	20.1573	21.7654	Ft2	40176821	40182018	-	988	FtPinG0000039600.01	-	-	virNOG18943	S	-	gi|470135065|ref|XP_004303351.1| PREDICTED: uncharacterized protein LOC101311394 [Fragaria vesca subsp. vesca] &gt;gi|470135067|ref|XP_004303352.1| PREDICTED: uncharacterized protein LOC101311394 [Fragaria vesca subsp. vesca] &gt;gi|764607000|ref|XP_011467131.1| PREDICTED: uncharacterized protein LOC101311394 [Fragaria vesca subsp. vesca]	-	-	-	-
FtPinG0000039800.01	0.234631	0.434432	0.251691	0.286113	0.372602	0.150538	0.165409	0.279405	Ft2	40180576	40180960	-	385	FtPinG0000039800.01	-	-	-	-	-	-	-	-	-	-
FtPinG0000040100.01	1.57635	1.48774	2.49304	2.24222	1.39317	1.36376	2.24818	2.13293	Ft2	40182189	40185581	+	858	FtPinG0000040100.01	-	K14800	virNOG21307	S	sp|Q06672|TSR2_YEAST Pre-rRNA-processing protein TSR2 OS=Saccharomyces cerevisiae (strain ATCC 204508 / S288c) GN=TSR2 PE=1 SV=2	gi|1035914485|gb|OAY44078.1| hypothetical protein MANES_08G120700 [Manihot esculenta]	-	-	-	-
FtPinG0000040300.01	10.3917	9.99535	9.70342	11.0072	9.59567	11.2204	10.1821	10.1771	Ft2	40190701	40198672	+	2844	FtPinG0000040300.01	GO:0004672;GO:0005524;GO:0006468	K04424	virNOG01707	T	sp|Q9C9U5|SIS8_ARATH Probable serine/threonine-protein kinase SIS8 OS=Arabidopsis thaliana GN=SIS8 PE=1 SV=1	gi|902139045|gb|KNA04542.1| hypothetical protein SOVF_198710 [Spinacia oleracea]	GO:0006468//protein phosphorylation;	-	GO:0004672//protein kinase activity;GO:0005524//ATP binding;	-
FtPinG0000041000.01	18.0166	19.8911	11.8345	22.33	13.9414	19.9237	12.8596	16.6945	Ft2	40208350	40211214	-	1575	FtPinG0000041000.01	GO:0008152;GO:0016491;GO:0016620;GO:0055114	K00128	virNOG09738	C	sp|Q70DU8|AL3H1_ARATH Aldehyde dehydrogenase family 3 member H1 OS=Arabidopsis thaliana GN=ALDH3H1 PE=1 SV=2	gi|442736187|gb|AGC65583.1| fatty aldehyde dehydrogenase [Simmondsia chinensis]	GO:0008152//metabolic process;GO:0055114//obsolete oxidation-reduction process;	-	GO:0016491//oxidoreductase activity;GO:0016620//oxidoreductase activity, acting on the aldehyde or oxo group of donors, NAD or NADP as acceptor;	ko00903(Limonene and pinene degradation);ko00770(Pantothenate and CoA biosynthesis);ko00620(Pyruvate metabolism);ko00561(Glycerolipid metabolism);ko00410(beta-Alanine metabolism);ko00380(Tryptophan metabolism);ko00340(Histidine metabolism);ko00330(Arginine and proline metabolism);ko00310(Lysine degradation);ko00280(Valine, leucine and isoleucine degradation);ko00071(Fatty acid degradation);ko0005…
FtPinG0000041100.01	0	0	0	0	0	0	0	0	Ft2	40214471	40216242	+	690	FtPinG0000041100.01	-	-	virNOG06054	S	sp|Q9FN15|GLD27_ARATH Protein CONSERVED IN THE GREEN LINEAGE AND DIATOMS 27, chloroplastic OS=Arabidopsis thaliana GN=CGLD27 PE=2 SV=1	gi|702302305|ref|XP_010049194.1| PREDICTED: uncharacterized protein ycf36 isoform X1 [Eucalyptus grandis] &gt;gi|629117015|gb|KCW81690.1| hypothetical protein EUGRSUZ_C03046 [Eucalyptus grandis]	-	-	-	-
FtPinG0000041700.01	0	0	0	0	0	0	0	0	Ft4	5391002	5392166	+	1165	FtPinG0000041700.01	-	-	-	-	-	-	-	-	-	-
FtPinG0000043400.01	0	0	0	0	0	0	0	0	Ft4	5425460	5429292	-	1566	FtPinG0000043400.01	-	-	virNOG00837	S	-	gi|731378594|ref|XP_010668225.1| PREDICTED: OBERON-like protein isoform X2 [Beta vulgaris subsp. vulgaris] &gt;gi|870840329|gb|KMS94798.1| hypothetical protein BVRB_015220 isoform C [Beta vulgaris subsp. vulgaris]	-	-	-	-
FtPinG0000043500.01	0	0	0	0	0	0	0	0	Ft4	5459550	5463446	+	1761	FtPinG0000043500.01	GO:0016757	K13648	virNOG04521	G	sp|Q949Q1|GAUTB_ARATH Probable galacturonosyltransferase 11 OS=Arabidopsis thaliana GN=GAUT11 PE=2 SV=1	gi|731334731|ref|XP_010678368.1| PREDICTED: probable galacturonosyltransferase 11 [Beta vulgaris subsp. vulgaris] &gt;gi|870859402|gb|KMT10851.1| hypothetical protein BVRB_5g113520 [Beta vulgaris subsp. vulgaris]	-	-	GO:0016757//glycosyltransferase activity;	ko00520(Amino sugar and nucleotide sugar metabolism)
FtPinG0000044000.01	0	0	0	0	0	0	0	0	Ft4	5468779	5469111	-	1010	FtPinG0000044000.01	-	-	-	-	-	-	-	-	-	-
FtPinG0000044100.01	0	0	0	0	0	0	0	0	Ft4	5472726	5473361	+	636	FtPinG0000044100.01	GO:0008146	-	virNOG08523;virNOG06239	R	sp|P52837|F4ST_FLACH Flavonol 4&apos;-sulfotransferase OS=Flaveria chlorifolia PE=1 SV=1	gi|1029007724|ref|XP_016667754.1| PREDICTED: flavonol sulfotransferase-like [Gossypium hirsutum]	-	-	GO:0008146//sulfotransferase activity;	-
FtPinG0000044300.01	0.035788	0.0350613	0.324728	0.0800409	0.0339538	0	0.0265344	0.0130126	Ft4	5486556	5488955	+	2400	FtPinG0000044300.01	GO:0005515;GO:0008270	-	virNOG04156	R	sp|Q9FRI5|PPR57_ARATH Pentatricopeptide repeat-containing protein At1g25360 OS=Arabidopsis thaliana GN=PCMP-H74 PE=2 SV=1	gi|225458036|ref|XP_002280360.1| PREDICTED: pentatricopeptide repeat-containing protein At1g25360 [Vitis vinifera]	-	-	GO:0005515//protein binding;GO:0008270//zinc ion binding;	-
FtPinG0000044600.01	0	0.0985617	0.109187	0.122789	0	0	0	0	Ft4	5494881	5498344	-	1116	FtPinG0000044600.01	-	-	virNOG13844	S	sp|A0A1S3X835|MBP2C_TOBAC Protein MICROTUBULE BINDING PROTEIN 2C OS=Nicotiana tabacum GN=MBP2C PE=1 SV=1	gi|734367739|gb|KHN18385.1| hypothetical protein glysoja_006798 [Glycine soja]	-	-	-	-
FtPinG0000044800.01	0	0	0	0	0	0	0	0	Ft4	5503745	5504860	-	1116	FtPinG0000044800.01	GO:0003677;GO:0006355	-	virNOG21093	K	sp|Q8LDR0|DOF54_ARATH Dof zinc finger protein DOF5.4 OS=Arabidopsis thaliana GN=DOF5.4 PE=2 SV=2	gi|1035917861|gb|OAY47452.1| hypothetical protein MANES_06G080600 [Manihot esculenta]	GO:0006355//regulation of transcription, DNA-templated;	-	GO:0003677//DNA binding;	-
FtPinG0000044900.01	13.5689	10.7354	13.9086	15.3897	14.4236	11.8378	14.7761	13.9651	Ft4	5525527	5530300	+	1313	FtPinG0000044900.01	-	-	virNOG12088	S	-	gi|225455722|ref|XP_002267313.1| PREDICTED: uncharacterized protein LOC100252678 isoform X1 [Vitis vinifera]	-	-	-	-
FtPinG0000045400.01	1.90748	1.49989	4.39232	3.96615	2.13549	1.57275	2.98059	1.94524	Ft4	5531656	5537371	-	2456	FtPinG0000045400.01	GO:0046983	-	virNOG12648	K	sp|Q9LEZ3|BIM1_ARATH Transcription factor BIM1 OS=Arabidopsis thaliana GN=BIM1 PE=1 SV=2	gi|902196569|gb|KNA13137.1| hypothetical protein SOVF_119480 isoform B [Spinacia oleracea]	-	-	GO:0046983//protein dimerization activity;	-
FtPinG0000046300.01	0.177106	0.178044	0.391672	0.20563	0.491852	0.213863	0.489876	0.231387	Ft4	5591998	5594395	+	944	FtPinG0000046300.01	-	-	virNOG00694	S	-	gi|225447103|ref|XP_002273465.1| PREDICTED: uncharacterized protein LOC100263749 [Vitis vinifera] &gt;gi|297739194|emb|CBI28845.3| unnamed protein product [Vitis vinifera]	-	-	-	-
FtPinG0000046500.01	0	0	0	0	0	0	0	0	Ft4	5598494	5599272	+	779	FtPinG0000046500.01	-	-	-	-	-	-	-	-	-	-
FtPinG0000046800.01	0	0	0	0	0	0	0	0	Ft4	5599796	5601724	-	738	FtPinG0000046800.01	-	-	-	-	-	-	-	-	-	-
FtPinG0000047300.01	70.1099	68.9027	53.0319	58.1325	61.5183	69.3157	68.252	70.3861	Ft1	41736241	41743797	-	2260	FtPinG0000047300.01	-	K11968	virNOG09905	O	sp|Q8W468|ARI8_ARATH Probable E3 ubiquitin-protein ligase ARI8 OS=Arabidopsis thaliana GN=ARI8 PE=2 SV=1	gi|902155749|gb|KNA05952.1| hypothetical protein SOVF_185600 isoform A [Spinacia oleracea]	-	-	-	-
FtPinG0000048100.01	0	0	0	0	0	0	0	0	Ft1	41713023	41713575	-	477	FtPinG0000048100.01	-	K11592	virNOG04285	A	sp|Q3EBC8|DCL2_ARATH Endoribonuclease Dicer homolog 2 OS=Arabidopsis thaliana GN=At3g03300 PE=1 SV=2	gi|590637758|ref|XP_007029208.1| Dicer-like protein isoform 1 [Theobroma cacao] &gt;gi|508717813|gb|EOY09710.1| Dicer-like protein isoform 1 [Theobroma cacao]	-	-	-	-
FtPinG0000048300.01	0.0525621	0.0188713	0.0341486	0	0.073515	0	0.0178969	0.0755166	Ft1	41694283	41696393	-	1468	FtPinG0000048300.01	GO:0004525;GO:0006396	K11592	virNOG04285	A	sp|Q3EBC8|DCL2_ARATH Endoribonuclease Dicer homolog 2 OS=Arabidopsis thaliana GN=At3g03300 PE=1 SV=2	gi|223545861|gb|EEF47364.1| ATP binding protein, putative [Ricinus communis]	GO:0006396//RNA processing;	-	GO:0004525//ribonuclease III activity;	-
FtPinG0000048500.01	40.3935	51.5991	101.302	31.8971	110.307	44.1631	67.482	69.715	Ft1	41691105	41693375	-	1351	FtPinG0000048500.01	GO:0005509;GO:0005515;GO:0005783;GO:0006457;GO:0051082	K08057	virNOG02900	O	sp|O04153|CALR3_ARATH Calreticulin-3 OS=Arabidopsis thaliana GN=CRT3 PE=1 SV=2	gi|734419983|gb|KHN40489.1| Calreticulin-3 [Glycine soja]	GO:0006457//protein folding;	GO:0005783//endoplasmic reticulum;	GO:0005509//calcium ion binding;GO:0005515//protein binding;GO:0051082//unfolded protein binding;	ko04145(Phagosome);ko04141(Protein processing in endoplasmic reticulum)
FtPinG0000048900.01	0.136217	0.0512722	0.171017	0.101284	0.163081	0.0535655	0.0198388	0.180153	Ft1	41684335	41686824	-	1605	FtPinG0000048900.01	GO:0004190;GO:0006508	-	virNOG02462	O	sp|Q9S9K4|ASPL2_ARATH Aspartic proteinase-like protein 2 OS=Arabidopsis thaliana GN=At1g65240 PE=1 SV=2	gi|297735249|emb|CBI17611.3| unnamed protein product [Vitis vinifera]	GO:0006508//proteolysis;	-	GO:0004190//aspartic-type endopeptidase activity;	-
FtPinG0000049100.01	40.1235	26.4336	37.4496	19.0023	25.1124	19.1607	35.6103	29.992	Ft1	41681170	41683667	-	1536	FtPinG0000049100.01	GO:0004185;GO:0006508	K16296	COG2939;virNOG11688	OE	sp|P37890|CBP1_ORYSJ Serine carboxypeptidase 1 OS=Oryza sativa subsp. japonica GN=CBP1 PE=2 SV=1	gi|731326212|ref|XP_010673905.1| PREDICTED: serine carboxypeptidase-like 20 [Beta vulgaris subsp. vulgaris]	GO:0006508//proteolysis;	-	GO:0004185//serine-type carboxypeptidase activity;	-
FtPinG0000049400.01	0.42086	0.236853	0.318911	0.133411	0.423749	0.273724	0.511543	0.419864	Ft1	41677013	41680689	+	1999	FtPinG0000049400.01	GO:0003824	-	virNOG02311	T	sp|Q9M8R7|P2C33_ARATH Probable protein phosphatase 2C 33 OS=Arabidopsis thaliana GN=PPC6-1 PE=1 SV=1	gi|802724559|ref|XP_012085772.1| PREDICTED: probable protein phosphatase 2C 33 [Jatropha curcas] &gt;gi|643714211|gb|KDP26876.1| hypothetical protein JCGZ_18034 [Jatropha curcas]	-	-	GO:0003824//catalytic activity;	-
FtPinG0000049800.01	18.9073	18.0938	14.3492	18.168	19.0733	24.5372	21.0982	19.3242	Ft1	41661402	41664601	+	1852	FtPinG0000049800.01	GO:0003824;GO:0008703;GO:0008835;GO:0009231;GO:0050661;GO:0055114	K11752	virNOG00172	F	sp|K7WIZ6|RIBRX_MAIZE Riboflavin biosynthesis protein PYRR, chloroplastic OS=Zea mays GN=PYRR PE=1 SV=1	gi|359476610|ref|XP_003631864.1| PREDICTED: riboflavin biosynthesis protein PYRR, chloroplastic [Vitis vinifera] &gt;gi|297735254|emb|CBI17616.3| unnamed protein product [Vitis vinifera]	GO:0009231//riboflavin biosynthetic process;GO:0055114//obsolete oxidation-reduction process;	-	GO:0003824//catalytic activity;GO:0008703//5-amino-6-(5-phosphoribosylamino)uracil reductase activity;GO:0008835//diaminohydroxyphosphoribosylaminopyrimidine deaminase activity;GO:0050661//NADP binding;	ko00740(Riboflavin metabolism)
FtPinG0000049900.01	45.9788	68.2912	48.1722	59.6967	56.2597	78.9169	51.6787	72.9427	Ft1	41652076	41654639	-	977	FtPinG0000049900.01	GO:0004452;GO:0008299;GO:0016787	K01823	virNOG05887	Q	sp|O48964|IDI1_CAMAC Isopentenyl-diphosphate Delta-isomerase I OS=Camptotheca acuminata GN=IPI1 PE=2 SV=1	gi|902201076|gb|KNA13890.1| hypothetical protein SOVF_112510 [Spinacia oleracea]	GO:0008299//isoprenoid biosynthetic process;	-	GO:0004452//isopentenyl-diphosphate delta-isomerase activity;GO:0016787//hydrolase activity;	ko00900(Terpenoid backbone biosynthesis)
FtPinG0000050100.01	0.295414	2.73529	0.68067	8.86082	0.217093	4.00116	0.583716	1.20913	Ft1	41631661	41633016	-	1092	FtPinG0000050100.01	GO:0019915	K19365	virNOG12866	S	sp|Q9FFD9|SEI1_ARATH Seipin-1 OS=Arabidopsis thaliana GN=SEI1 PE=2 SV=1	gi|1009118294|ref|XP_015875781.1| PREDICTED: seipin-1 [Ziziphus jujuba]	GO:0019915//lipid storage;	-	-	-
FtPinG0000050300.01	283.029	272.301	333.625	289.641	256.913	273.974	316.972	310.835	Ft1	41630349	41630812	-	464	FtPinG0000050300.01	-	-	virNOG21408	R	-	gi|976919310|gb|KVI04358.1| Zinc finger protein 706, partial [Cynara cardunculus var. scolymus]	-	-	-	-
FtPinG0000051000.01	384.955	297.301	501.135	191.482	374.182	282.43	461.898	343.109	Ft1	41597284	41598875	+	895	FtPinG0000051000.01	GO:0004725;GO:0016311;GO:0016791	K18045	virNOG13241	V	sp|Q9ZVN4|Y1500_ARATH Probable tyrosine-protein phosphatase At1g05000 OS=Arabidopsis thaliana GN=At1g05000 PE=1 SV=1	gi|802724516|ref|XP_012085756.1| PREDICTED: probable tyrosine-protein phosphatase At1g05000 [Jatropha curcas] &gt;gi|643714200|gb|KDP26865.1| hypothetical protein JCGZ_18023 [Jatropha curcas]	GO:0016311//dephosphorylation;	-	GO:0004725//protein tyrosine phosphatase activity;GO:0016791//phosphatase activity;	-
FtPinG0000051200.01	20.4446	13.5802	38.0659	16.62	11.7489	10.7105	17.5667	17.3557	Ft1	41597901	41598156	+	256	FtPinG0000051200.01	-	-	-	-	-	-	-	-	-	-
FtPinG0000051400.01	3.51395	1.33416	1.70832	1.3162	2.94821	1.69704	2.68462	2.55524	Ft1	41564647	41567384	+	1233	FtPinG0000051400.01	-	-	virNOG04611	S	sp|Q93Y38|GDT13_ARATH GDT1-like protein 3 OS=Arabidopsis thaliana GN=At5g36290 PE=2 SV=1	gi|731326412|ref|XP_010674009.1| PREDICTED: putative pentatricopeptide repeat-containing protein At3g23330 [Beta vulgaris subsp. vulgaris]	-	-	-	-
FtPinG0000051500.01	42.9704	37.4584	28.0468	35.8367	37.0487	42.7379	40.436	38.2289	Ft1	41539306	41543290	-	1653	FtPinG0000051500.01	GO:0046872	-	virNOG02006;NOG19837	R	sp|Q9SWF9|ZFNL_PEA Zinc finger CCCH domain-containing protein ZFN-like OS=Pisum sativum PE=2 SV=1	gi|359476779|ref|XP_002278934.2| PREDICTED: zinc finger CCCH domain-containing protein ZFN-like [Vitis vinifera]	-	-	GO:0046872//metal ion binding;	-
FtPinG0000051900.01	4.54954	4.19549	6.14251	6.13735	3.00411	4.44156	3.39062	4.11195	Ft1	41523536	41524442	-	601	FtPinG0000051900.01	-	-	virNOG18557	YU	-	gi|951010341|ref|XP_014509526.1| PREDICTED: uncharacterized protein LOC106768748 [Vigna radiata var. radiata]	-	-	-	-
FtPinG0000052200.01	4.54253	3.92167	5.11461	2.28982	6.38668	3.97187	6.66293	4.42981	Ft1	41521397	41523191	+	971	FtPinG0000052200.01	GO:0006139;GO:0006364	K07447	virNOG09922	G	sp|A5D3C3|YQGF_PELTS Putative pre-16S rRNA nuclease OS=Pelotomaculum thermopropionicum (strain DSM 13744 / JCM 10971 / SI) GN=PTH_1065 PE=3 SV=1	gi|902230070|gb|KNA21700.1| hypothetical protein SOVF_040290 isoform A [Spinacia oleracea]	GO:0006139//nucleobase-containing compound metabolic process;GO:0006364//rRNA processing;	-	-	-
FtPinG0000052300.01	0	0	0	0	0	0	0	0	Ft1	41516569	41516831	-	263	FtPinG0000052300.01	-	-	-	-	-	-	-	-	-	-
FtPinG0000052500.01	18.9223	19.2209	23.6654	24.7948	17.2263	23.2699	15.8969	21.1544	Ft1	41507687	41508743	-	1057	FtPinG0000052500.01	-	-	-	-	-	-	-	-	-	-
FtPinG0000052700.01	1.12182	0.482428	1.21086	0.297186	0.844619	0.66491	0.925146	0.848059	Ft1	41505735	41506358	-	547	FtPinG0000052700.01	-	-	virNOG23736	R	-	gi|351726656|ref|NP_001236622.1| uncharacterized protein LOC100306040 precursor [Glycine max] &gt;gi|356531910|ref|XP_003534519.1| PREDICTED: uncharacterized protein LOC100787156 [Glycine max] &gt;gi|255627359|gb|ACU14024.1| unknown [Glycine max] &gt;gi|734395960|gb|KHN29279.1| hypothetical protein glysoja_005003 [Glycine soja] &gt;gi|734419959|gb|KHN40465.1| hypothetical protein glysoja_000963 […	-	-	-	-
FtPinG0000053100.01	0	0	0.129795	0.0961397	0	0	0.045851	0.0472999	Ft1	41468149	41468725	-	573	FtPinG0000053100.01	GO:0003676	-	COG2801;KOG0017;NOG120126	SRL	-	gi|731346890|ref|XP_010684693.1| PREDICTED: uncharacterized protein LOC104899241 [Beta vulgaris subsp. vulgaris]	-	-	GO:0003676//nucleic acid binding;	-
FtPinG0000053300.01	0	0	0	0	0	0	0	0	Ft1	41462418	41462702	-	282	FtPinG0000053300.01	-	-	virNOG21643;virNOG22773	R	sp|Q94G86|ALL9_OLEEU Glucan endo-1,3-beta-D-glucosidase OS=Olea europaea GN=OLE9 PE=1 SV=1	gi|902156616|gb|KNA06029.1| hypothetical protein SOVF_184860 [Spinacia oleracea]	-	-	-	-
FtPinG0000053600.01	0	0	0	0	0	0	0	0	Ft2	19924499	19925088	+	590	FtPinG0000053600.01	-	-	virNOG26231;virNOG25716	S	-	gi|848914567|ref|XP_012855184.1| PREDICTED: uncharacterized protein LOC105974617 [Erythranthe guttata] &gt;gi|604303096|gb|EYU22621.1| hypothetical protein MIMGU_mgv1a026592mg [Erythranthe guttata]	-	-	-	-
FtPinG0000053800.01	0	0	0	0	0	0	0	0	Ft2	19885615	19887581	+	1245	FtPinG0000053800.01	-	K13081	virNOG32302;virNOG12263	RG	sp|Q84V83|LAR_DESUN Leucoanthocyanidin reductase OS=Desmodium uncinatum GN=LAR PE=1 SV=1	gi|373428662|gb|AEY62396.1| leucoanthocyantin reductase [Fagopyrum dibotrys] &gt;gi|557639997|gb|AHA14498.1| leucoanthocyanidin reductase [Fagopyrum tataricum]	-	-	-	ko00941(Flavonoid biosynthesis)
FtPinG0000054300.01	1.0924	1.32643	1.02943	0.857914	0.422925	1.41353	0.44958	0.911885	Ft2	19831678	19832247	-	570	FtPinG0000054300.01	-	-	-	-	-	-	-	-	-	-
FtPinG0000055300.01	5.57719	3.36487	4.18071	2.69347	4.15166	3.95626	2.64178	1.98178	Ft2	23264147	23277168	+	3088	FtPinG0000055300.01	GO:0004553;GO:0005975;GO:0051060	-	virNOG01883	G	sp|Q8GTR4|PULA1_ARATH Pullulanase 1, chloroplastic OS=Arabidopsis thaliana GN=PU1 PE=1 SV=2	gi|731412359|ref|XP_002271820.3| PREDICTED: pullulanase 1, chloroplastic isoform X1 [Vitis vinifera] &gt;gi|296085954|emb|CBI31395.3| unnamed protein product [Vitis vinifera]	GO:0005975//carbohydrate metabolic process;	-	GO:0004553//hydrolase activity, hydrolyzing O-glycosyl compounds;GO:0051060//pullulanase activity;	-
FtPinG0000055900.01	0	0	0	0	0	0	0	0	Ft2	23328509	23329093	+	585	FtPinG0000055900.01	GO:0003676	-	virNOG13581	R	sp|Q8K259|GIN1_MOUSE Gypsy retrotransposon integrase-like protein 1 OS=Mus musculus GN=Gin1 PE=2 SV=2	gi|657973234|ref|XP_008378407.1| PREDICTED: uncharacterized protein LOC103441507 [Malus domestica]	-	-	GO:0003676//nucleic acid binding;	-
FtPinG0000056500.01	0	0	0	0	0	0	0	0	Ft2	23353718	23354664	+	868	FtPinG0000056500.01	-	-	virNOG19541;virNOG40727	SR	-	gi|723722909|ref|XP_004245206.2| PREDICTED: ras guanine nucleotide exchange factor L isoform X2 [Solanum lycopersicum]	-	-	-	-
FtPinG0000056700.01	0	0	0	0	0	0	0	0	Ft2	23366478	23367312	+	742	FtPinG0000056700.01	-	-	-	-	-	-	-	-	-	-
FtPinG0000057000.01	0	0	0	0	0	0	0	0	Ft2	23367923	23368235	-	313	FtPinG0000057000.01	-	-	-	-	-	-	-	-	-	-
FtPinG0000057400.01	0	0	0	0	0	0	0	0	Ft2	23369189	23369792	-	604	FtPinG0000057400.01	-	-	-	-	-	-	-	-	-	-
FtPinG0000057600.01	0	0	0	0	0	0	0	0	Ft2	23372677	23373366	-	690	FtPinG0000057600.01	-	K01206	virNOG06889	G	sp|Q8GW72|FUCO1_ARATH Alpha-L-fucosidase 1 OS=Arabidopsis thaliana GN=FUC1 PE=1 SV=2	gi|1021037113|gb|KZM94896.1| hypothetical protein DCAR_018138 [Daucus carota subsp. sativus]	-	-	-	ko00511(Other glycan degradation)
FtPinG0000058000.01	0	0	0	0	0	0	0	0	Ft2	23380942	23385581	-	1470	FtPinG0000058000.01	GO:0004560;GO:0005975	K01206	virNOG06889	G	sp|Q8GW72|FUCO1_ARATH Alpha-L-fucosidase 1 OS=Arabidopsis thaliana GN=FUC1 PE=1 SV=2	gi|694432272|ref|XP_009343498.1| PREDICTED: alpha-L-fucosidase 1-like [Pyrus x bretschneideri]	GO:0005975//carbohydrate metabolic process;	-	GO:0004560//alpha-L-fucosidase activity;	ko00511(Other glycan degradation)
FtPinG0000058200.01	0	0	0.0304243	0	0.0122709	0	0	0	Ft2	23403226	23406516	-	2431	FtPinG0000058200.01	GO:0016020;GO:0055085	-	virNOG03580	M	sp|Q9LYG9|MSL10_ARATH Mechanosensitive ion channel protein 10 OS=Arabidopsis thaliana GN=MSL10 PE=1 SV=1	gi|731376722|ref|XP_010667655.1| PREDICTED: mechanosensitive ion channel protein 10-like [Beta vulgaris subsp. vulgaris] &gt;gi|870841528|gb|KMS95228.1| hypothetical protein BVRB_010790 [Beta vulgaris subsp. vulgaris]	GO:0055085//transmembrane transport;	GO:0016020//membrane;	-	-
FtPinG0000058300.01	0.987789	0.87661	0.217868	0.538406	0.699138	0.524462	0.465064	0.336115	Ft2	23436109	23439290	+	1461	FtPinG0000058300.01	-	-	virNOG03805	S	-	gi|720014573|ref|XP_010260545.1| PREDICTED: uncharacterized protein LOC104599645 isoform X1 [Nelumbo nucifera] &gt;gi|720014576|ref|XP_010260546.1| PREDICTED: uncharacterized protein LOC104599645 isoform X1 [Nelumbo nucifera] &gt;gi|720014579|ref|XP_010260548.1| PREDICTED: uncharacterized protein LOC104599645 isoform X1 [Nelumbo nucifera] &gt;gi|720014582|ref|XP_010260549.1| PREDICTED: uncharacte…	-	-	-	-
FtPinG0000058900.01	0	0	0	0	0	0	0	0	Ft2	23513906	23517755	+	1517	FtPinG0000058900.01	GO:0004618;GO:0006096	K00927	virNOG02588	G	sp|Q42961|PGKH_TOBAC Phosphoglycerate kinase, chloroplastic OS=Nicotiana tabacum PE=2 SV=1	gi|902238836|gb|KNA25347.1| hypothetical protein SOVF_007410 [Spinacia oleracea]	GO:0006096//glycolytic process;	-	GO:0004618//phosphoglycerate kinase activity;	ko00710(Carbon fixation in photosynthetic organisms);ko00010(Glycolysis / Gluconeogenesis)
FtPinG0000059100.01	0	0	0	0	0	0	0	0	Ft2	23534517	23535062	+	546	FtPinG0000059100.01	GO:0003676	-	virNOG23720;virNOG18254;virNOG19751	KR	sp|Q681X4|ZAT5_ARATH Zinc finger protein ZAT5 OS=Arabidopsis thaliana GN=ZAT5 PE=2 SV=1	gi|970032691|ref|XP_015077652.1| PREDICTED: zinc finger protein ZAT5-like [Solanum pennellii]	-	-	GO:0003676//nucleic acid binding;	-
FtPinG0000059400.01	0	0	0	0	0	0	0	0	Ft2	23558254	23559030	-	777	FtPinG0000059400.01	-	-	COG2801	L	sp|Q8I7P9|POL5_DROME Retrovirus-related Pol polyprotein from transposon opus OS=Drosophila melanogaster GN=pol PE=3 SV=1	gi|870855669|gb|KMT07385.1| hypothetical protein BVRB_6g150110 [Beta vulgaris subsp. vulgaris]	-	-	-	-
FtPinG0000059500.01	54.291	61.1785	44.7914	36.0188	76.6114	47.3094	53.0829	51.2005	Ft2	23609606	23613638	+	1303	FtPinG0000059500.01	GO:0003677;GO:0006355	-	virNOG13154	S	sp|Q949N0|NAC53_ARATH NAC domain-containing protein 53 OS=Arabidopsis thaliana GN=NAC053 PE=2 SV=1	gi|731365402|ref|XP_010694507.1| PREDICTED: NAC domain-containing protein 2 [Beta vulgaris subsp. vulgaris] &gt;gi|870845604|gb|KMS98293.1| hypothetical protein BVRB_4g093610 [Beta vulgaris subsp. vulgaris]	GO:0006355//regulation of transcription, DNA-templated;	-	GO:0003677//DNA binding;	-
FtPinG0000059800.01	0.296968	0.543874	0.305442	0.41964	0.356901	0.04075	0.816338	0.809855	Ft2	23614027	23620020	-	1375	FtPinG0000059800.01	GO:0003676;GO:0003723	K14944	virNOG05386	A	sp|Q9LZ82|BTR1_ARATH Protein BTR1 OS=Arabidopsis thaliana GN=BTR1 PE=1 SV=1	gi|731374939|ref|XP_010667108.1| PREDICTED: RNA-binding protein Nova-2 isoform X1 [Beta vulgaris subsp. vulgaris]	-	-	GO:0003676//nucleic acid binding;GO:0003723//RNA binding;	-
FtPinG0000059900.01	0	0	0	0	0	0	0	0	Ft4	28329435	28329755	+	321	FtPinG0000059900.01	-	-	-	-	-	-	-	-	-	-
FtPinG0000060100.01	3.05548	2.62044	2.90508	1.79938	2.86437	2.38459	3.80567	3.36155	Ft4	28336512	28349710	+	2070	FtPinG0000060100.01	-	K11673	virNOG10195	Z	sp|Q9LSW2|ARP9_ARATH Actin-related protein 9 OS=Arabidopsis thaliana GN=ARP9 PE=2 SV=1	gi|902233335|gb|KNA23004.1| hypothetical protein SOVF_028640, partial [Spinacia oleracea]	-	-	-	-
FtPinG0000060300.01	0	0	0	0	0	0	0	0	Ft4	28338362	28338598	+	237	FtPinG0000060300.01	-	-	-	-	-	-	-	-	-	-
FtPinG0000060700.01	0.480669	0.217485	0.394528	0.222122	0.221752	0.223232	0.453227	1.38365	Ft4	28342273	28342523	+	251	FtPinG0000060700.01	-	-	-	-	-	-	-	-	-	-
FtPinG0000061100.01	0	0	0	0	0	0	0	0	Ft4	28346969	28349230	+	2262	FtPinG0000061100.01	-	-	-	-	-	-	-	-	-	-
FtPinG0000061700.01	0.867937	0.0919118	0.463365	0.115265	0.423656	0.176299	1.23546	0.190388	Ft1	53141873	53146702	-	2063	FtPinG0000061700.01	GO:0008168	-	virNOG01670	R	sp|Q94II3|PMTL_ARATH Probable methyltransferase PMT21 OS=Arabidopsis thaliana GN=ERD3 PE=2 SV=1	gi|802615220|ref|XP_012075070.1| PREDICTED: probable methyltransferase PMT21 [Jatropha curcas] &gt;gi|802615222|ref|XP_012075071.1| PREDICTED: probable methyltransferase PMT21 [Jatropha curcas] &gt;gi|802615224|ref|XP_012075073.1| PREDICTED: probable methyltransferase PMT21 [Jatropha curcas]	-	-	GO:0008168//methyltransferase activity;	-
FtPinG0000062000.01	23.8733	27.4022	33.8531	45.0384	21.1063	30.8804	28.6596	29.9368	Ft1	53135544	53141301	+	1688	FtPinG0000062000.01	GO:0005524;GO:0015991;GO:0015992;GO:0033180;GO:0046034	K02147	virNOG12540	C	sp|Q9SZN1|VATB2_ARATH V-type proton ATPase subunit B2 OS=Arabidopsis thaliana GN=VHA-B2 PE=1 SV=1	gi|26986106|emb|CAD27443.1| vacuolar ATPase subunit B [Mesembryanthemum crystallinum]	GO:0046034//ATP metabolic process;	GO:0033180//proton-transporting V-type ATPase, V1 domain;	GO:0005524//ATP binding;	ko04145(Phagosome);ko00190(Oxidative phosphorylation)
FtPinG0000062200.01	0	0	0	0	0	0	0	0	Ft1	53133241	53133703	+	462	FtPinG0000062200.01	-	-	-	-	-	gi|124359239|gb|ABN05744.1| hypothetical protein MtrDRAFT_AC148775g4v2 [Medicago truncatula]	-	-	-	-
FtPinG0000062300.01	44.3953	38.1806	40.1896	21.9912	37.8295	40.115	63.4943	49.7506	Ft1	53123378	53129746	-	1977	FtPinG0000062300.01	GO:0016020;GO:0055085	-	virNOG03580;virNOG32573	M	sp|Q9LYG9|MSL10_ARATH Mechanosensitive ion channel protein 10 OS=Arabidopsis thaliana GN=MSL10 PE=1 SV=1	gi|747089926|ref|XP_011092622.1| PREDICTED: mechanosensitive ion channel protein 10-like [Sesamum indicum]	GO:0055085//transmembrane transport;	GO:0016020//membrane;	-	-
FtPinG0000062600.01	4.3393	3.63848	3.56791	5.14868	7.69024	3.32258	4.10875	3.75322	Ft1	53115665	53123150	+	1700	FtPinG0000062600.01	-	-	virNOG07910	S	sp|O82281|BRXL1_ARATH Protein Brevis radix-like 1 OS=Arabidopsis thaliana GN=BRXL1 PE=2 SV=2	gi|731381797|ref|XP_010665021.1| PREDICTED: protein BREVIS RADIX [Vitis vinifera] &gt;gi|731381800|ref|XP_010665023.1| PREDICTED: protein BREVIS RADIX [Vitis vinifera]	-	-	-	-
FtPinG0000062900.01	81.5584	56.1648	102.863	81.2156	68.7817	51.5514	83.3559	61.7059	Ft1	53097677	53099158	-	1082	FtPinG0000062900.01	-	-	-	-	sp|Q8GYX0|MOB1B_ARATH MOB kinase activator-like 1B OS=Arabidopsis thaliana GN=MOB1B PE=2 SV=1	-	-	-	-	-
FtPinG0000063200.01	0	0.0953543	0	0.206019	0.11364	0.219546	0	0	Ft1	53083560	53084084	+	525	FtPinG0000063200.01	-	-	KOG4658;NOG127737;KOG0017;virNOG08281	TR	sp|P10978|POLX_TOBAC Retrovirus-related Pol polyprotein from transposon TNT 1-94 OS=Nicotiana tabacum PE=2 SV=1	gi|147802173|emb|CAN77253.1| hypothetical protein VITISV_020397 [Vitis vinifera]	-	-	-	-
FtPinG0000063400.01	0	0	0	0	0	0	0	0	Ft1	53083262	53083782	+	521	FtPinG0000063400.01	GO:0003676	-	NOG127737;virNOG08281	R	sp|P10978|POLX_TOBAC Retrovirus-related Pol polyprotein from transposon TNT 1-94 OS=Nicotiana tabacum PE=2 SV=1	gi|147859193|emb|CAN79684.1| hypothetical protein VITISV_003855 [Vitis vinifera]	-	-	GO:0003676//nucleic acid binding;	-
FtPinG0000064000.01	0.0565671	0.0608732	0.0203206	0.214889	0.0988616	0.197493	0.110315	0.248463	Ft1	53079664	53083233	+	3570	FtPinG0000064000.01	GO:0003676;GO:0008270;GO:0015074	K05658	virNOG08281	R	sp|P10978|POLX_TOBAC Retrovirus-related Pol polyprotein from transposon TNT 1-94 OS=Nicotiana tabacum PE=2 SV=1	gi|241993361|gb|ACS74199.1| putative gag-pol polyprotein [Fragaria x ananassa]	GO:0015074//DNA integration;	-	GO:0003676//nucleic acid binding;GO:0008270//zinc ion binding;	ko02010(ABC transporters)
FtPinG0000064100.01	6.8587	6.55511	9.059	6.61868	8.14263	6.26495	10.708	8.67643	Ft1	53077025	53079529	-	905	FtPinG0000064100.01	-	-	NOG20610;virNOG15785;virNOG07039	S	sp|Q6NS09|TM45B_XENLA Transmembrane protein 45B OS=Xenopus laevis GN=tmem45b PE=2 SV=1	gi|731332909|ref|XP_010677458.1| PREDICTED: transmembrane protein 45B-like [Beta vulgaris subsp. vulgaris] &gt;gi|731332911|ref|XP_010677459.1| PREDICTED: transmembrane protein 45B-like [Beta vulgaris subsp. vulgaris] &gt;gi|870860081|gb|KMT11444.1| hypothetical protein BVRB_5g107680 [Beta vulgaris subsp. vulgaris]	-	-	-	-
FtPinG0000064500.01	13.737	23.0095	7.45227	14.5294	10.6438	26.0798	13.6409	22.7794	Ft1	53055870	53067597	-	3017	FtPinG0000064500.01	GO:0008289	-	virNOG00427	I	sp|F4JSE7|EDR2_ARATH Protein ENHANCED DISEASE RESISTANCE 2 OS=Arabidopsis thaliana GN=EDR2 PE=2 SV=1	gi|731332917|ref|XP_010677463.1| PREDICTED: protein ENHANCED DISEASE RESISTANCE 2-like isoform X2 [Beta vulgaris subsp. vulgaris] &gt;gi|870860083|gb|KMT11446.1| hypothetical protein BVRB_5g107700 [Beta vulgaris subsp. vulgaris]	-	-	GO:0008289//lipid binding;	-
FtPinG0000065500.01	39.6551	37.4235	35.071	35.9163	38.7464	38.835	40.1942	41.2544	Ft1	53037874	53043160	-	2316	FtPinG0000065500.01	-	K11672	virNOG03126	Z	sp|Q940Z2|ARP5_ARATH Actin-related protein 5 OS=Arabidopsis thaliana GN=ARP5 PE=1 SV=2	gi|566191926|ref|XP_006378699.1| actin/actin-like family protein [Populus trichocarpa] &gt;gi|550330262|gb|ERP56496.1| actin/actin-like family protein [Populus trichocarpa]	-	-	-	-
FtPinG0000065700.01	17.3206	8.55355	19.9547	11.6941	11.4014	10.9345	18.4504	12.8644	Ft1	53006176	53007237	-	1062	FtPinG0000065700.01	GO:0005515	-	virNOG10570	R	sp|Q8GX29|SKI25_ARATH F-box/kelch-repeat protein SKIP25 OS=Arabidopsis thaliana GN=SKIP25 PE=1 SV=1	gi|449456923|ref|XP_004146198.1| PREDICTED: F-box/kelch-repeat protein SKIP25 [Cucumis sativus] &gt;gi|700200547|gb|KGN55680.1| hypothetical protein Csa_3G003480 [Cucumis sativus]	-	-	GO:0005515//protein binding;	-
FtPinG0000066200.01	17.0075	12.5733	17.3336	8.21618	21.7079	10.9884	20.1002	11.5902	Ft1	52994112	53003670	+	2122	FtPinG0000066200.01	GO:0004672;GO:0005515;GO:0005524;GO:0006468	-	virNOG04959	T	sp|C0LGF4|FEI1_ARATH LRR receptor-like serine/threonine-protein kinase FEI 1 OS=Arabidopsis thaliana GN=FEI1 PE=1 SV=1	gi|731333036|ref|XP_010677519.1| PREDICTED: LRR receptor-like serine/threonine-protein kinase FEI 2 isoform X1 [Beta vulgaris subsp. vulgaris] &gt;gi|870860152|gb|KMT11515.1| hypothetical protein BVRB_5g108340 [Beta vulgaris subsp. vulgaris]	GO:0006468//protein phosphorylation;	-	GO:0004672//protein kinase activity;GO:0005515//protein binding;GO:0005524//ATP binding;	-
FtPinG0000066300.01	18.14	19.8051	16.2573	21.7786	18.3367	20.3347	17.9323	19.95	Ft1	52982765	52988679	-	1268	FtPinG0000066300.01	-	K12603	virNOG03289	K	sp|A8MS41|CCR4D_ARATH Carbon catabolite repressor protein 4 homolog 4 OS=Arabidopsis thaliana GN=CCR4-4 PE=1 SV=1	gi|731333070|ref|XP_010677537.1| PREDICTED: carbon catabolite repressor protein 4 homolog 4 [Beta vulgaris subsp. vulgaris] &gt;gi|870860168|gb|KMT11531.1| hypothetical protein BVRB_5g108500 [Beta vulgaris subsp. vulgaris]	-	-	-	ko03018(RNA degradation)
FtPinG0000066700.01	7.70631	10.4849	1.84963	1.72107	3.29062	13.2461	6.94634	19.1726	Ft1	52976656	52979466	-	1471	FtPinG0000066700.01	GO:0016787	-	NOG61021;virNOG02113	SM	sp|Q6DBP4|PAE8_ARATH Pectin acetylesterase 8 OS=Arabidopsis thaliana GN=PAE8 PE=2 SV=1	gi|747070636|ref|XP_011082149.1| PREDICTED: protein notum homolog isoform X1 [Sesamum indicum] &gt;gi|747070638|ref|XP_011082150.1| PREDICTED: protein notum homolog isoform X1 [Sesamum indicum] &gt;gi|747070640|ref|XP_011082151.1| PREDICTED: protein notum homolog isoform X1 [Sesamum indicum]	-	-	GO:0016787//hydrolase activity;	-
FtPinG0000067000.01	0.740716	0.183892	3.22307	0.501715	1.49993	0.711019	2.74689	0.575876	Ft1	52972359	52976340	+	1790	FtPinG0000067000.01	GO:0005089	-	virNOG11258;virNOG09270	R	sp|Q56WM6|ROGFE_ARATH Rop guanine nucleotide exchange factor 14 OS=Arabidopsis thaliana GN=ROPGEF14 PE=1 SV=1	gi|590680545|ref|XP_007040891.1| RHO guanyl-nucleotide exchange factor 14 isoform 1 [Theobroma cacao] &gt;gi|508778136|gb|EOY25392.1| RHO guanyl-nucleotide exchange factor 14 isoform 1 [Theobroma cacao]	-	-	-	-
FtPinG0000067100.01	0	0	0	0	0	0	0	0	Ft1	52944136	52945712	-	722	FtPinG0000067100.01	GO:0006855;GO:0015238;GO:0015297;GO:0016020;GO:0055085	K03327	virNOG03991;COG0534	SV	sp|Q8L731|DTX12_ARATH Protein DETOXIFICATION 12 OS=Arabidopsis thaliana GN=DTX12 PE=2 SV=1	gi|629098879|gb|KCW64644.1| hypothetical protein EUGRSUZ_G02226 [Eucalyptus grandis]	GO:0006855//xenobiotic transmembrane transport;GO:0055085//transmembrane transport;	GO:0016020//membrane;	GO:0015297//antiporter activity;	-
FtPinG0000067700.01	39.6582	26.0777	36.5703	13.498	22.8492	14.4844	34.6066	28.3911	Ft1	52925819	52930427	-	1217	FtPinG0000067700.01	GO:0016788	-	virNOG12193	I	sp|Q9LZS7|GDL71_ARATH GDSL esterase/lipase At5g03610 OS=Arabidopsis thaliana GN=At5g03610 PE=2 SV=1	gi|255575625|ref|XP_002528712.1| PREDICTED: GDSL esterase/lipase At5g03610 [Ricinus communis] &gt;gi|223531806|gb|EEF33624.1| carboxylic ester hydrolase, putative [Ricinus communis]	-	-	GO:0016788//hydrolase activity, acting on ester bonds;	-
FtPinG0000068200.01	1.05275	0.960625	0.725546	0.607641	1.49059	1.77487	0.983336	1.58231	Ft1	52923275	52925392	+	1331	FtPinG0000068200.01	GO:0003700;GO:0006355	-	virNOG17706;braNOG13461	SK	-	gi|225440942|ref|XP_002277087.1| PREDICTED: uncharacterized protein LOC100257875 isoform X2 [Vitis vinifera] &gt;gi|297740087|emb|CBI30269.3| unnamed protein product [Vitis vinifera]	GO:0006355//regulation of transcription, DNA-templated;	-	GO:0003700//DNA-binding transcription factor activity;	-
FtPinG0000068300.01	3.05433	4.86658	4.73923	2.2651	1.33461	1.73775	2.34141	2.48127	Ft1	52894522	52895292	-	1005	FtPinG0000068300.01	-	-	-	-	-	-	-	-	-	-
FtPinG0000068500.01	2.02271	0.94475	8.54621	2.37648	1.30848	0.31425	1.87552	0.370748	Ft1	52889636	52891412	-	833	FtPinG0000068500.01	GO:0005576;GO:0009664	-	virNOG05743	S	sp|Q9LN94|EXPA7_ARATH Expansin-A7 OS=Arabidopsis thaliana GN=EXPA7 PE=3 SV=1	gi|643712107|gb|KDP25535.1| hypothetical protein JCGZ_20691 [Jatropha curcas]	GO:0009664//plant-type cell wall organization;	GO:0005576//extracellular region;	-	-
FtPinG0000068700.01	1.25901	0.606922	3.10807	0.839994	1.43194	0.429813	1.43542	0.597377	Ft1	52887263	52888252	-	990	FtPinG0000068700.01	-	-	virNOG06101	S	-	gi|595857811|ref|XP_007210619.1| hypothetical protein PRUPE_ppa018464mg [Prunus persica] &gt;gi|462406354|gb|EMJ11818.1| hypothetical protein PRUPE_ppa018464mg [Prunus persica]	-	-	-	-
FtPinG0000069000.01	0	0	0	0	0	0	0	0	Ft1	52876202	52876582	+	381	FtPinG0000069000.01	-	-	virNOG03226	R	sp|P93005|PP181_ARATH Pentatricopeptide repeat-containing protein At2g33680 OS=Arabidopsis thaliana GN=PCMP-E19 PE=3 SV=1	gi|731363495|ref|XP_010693463.1| PREDICTED: pentatricopeptide repeat-containing protein At2g33680 [Beta vulgaris subsp. vulgaris] &gt;gi|731363497|ref|XP_010693464.1| PREDICTED: pentatricopeptide repeat-containing protein At2g33680 [Beta vulgaris subsp. vulgaris] &gt;gi|731363499|ref|XP_010693465.1| PREDICTED: pentatricopeptide repeat-containing protein At2g33680 [Beta vulgaris subsp. vulgaris] &…	-	-	-	-
FtPinG0000069200.01	0	0	0	0	0	0.0408035	0	0	Ft1	52875195	52875964	+	765	FtPinG0000069200.01	GO:0005515	-	virNOG03226	R	sp|P93005|PP181_ARATH Pentatricopeptide repeat-containing protein At2g33680 OS=Arabidopsis thaliana GN=PCMP-E19 PE=3 SV=1	gi|694390113|ref|XP_009370649.1| PREDICTED: pentatricopeptide repeat-containing protein At2g33680 [Pyrus x bretschneideri]	-	-	GO:0005515//protein binding;	-
FtPinG0000069400.01	58.3707	43.0094	51.5857	67.7588	38.66	50.5431	46.3372	46.4375	Ft1	52868382	52871107	+	1586	FtPinG0000069400.01	-	-	-	-	-	-	-	-	-	-
FtPinG0000069600.01	10.7024	38.3181	9.1167	65.0282	8.90018	51.1203	5.99844	29.163	Ft1	52862177	52865348	+	1441	FtPinG0000069600.01	GO:0003993;GO:0016787;GO:0046872	-	virNOG13969	G	sp|Q8S340|PPA22_ARATH Purple acid phosphatase 22 OS=Arabidopsis thaliana GN=PAP22 PE=2 SV=1	gi|702243236|ref|XP_010049561.1| PREDICTED: purple acid phosphatase 22-like [Eucalyptus grandis] &gt;gi|629124778|gb|KCW89203.1| hypothetical protein EUGRSUZ_A01514 [Eucalyptus grandis]	-	-	GO:0003993//acid phosphatase activity;GO:0016787//hydrolase activity;GO:0046872//metal ion binding;	-
FtPinG0000069800.01	0	0	0	0	0	0	0	0	Ft1	52841698	52841933	+	234	FtPinG0000069800.01	-	-	COG2801;virNOG35018;virNOG26647	RL	-	gi|923869348|ref|XP_013709097.1| PREDICTED: uncharacterized protein LOC106412738 [Brassica napus]	-	-	-	-
FtPinG0000070000.01	16.3069	17.7623	20.7117	11.5297	19.3282	22.1523	20.79	20.3346	Ft1	52828043	52832189	+	1826	FtPinG0000070000.01	GO:0005730;GO:0042254	K14843	virNOG01226;strNOG01253	A	sp|Q851S7|PESC_ORYSJ Pescadillo homolog OS=Oryza sativa subsp. japonica GN=PES PE=2 SV=1	gi|697105370|ref|XP_009606495.1| PREDICTED: pescadillo homolog {ECO:0000255|HAMAP-Rule:MF_03028} [Nicotiana tomentosiformis] &gt;gi|1025384995|ref|XP_016433662.1| PREDICTED: pescadillo homolog [Nicotiana tabacum]	GO:0042254//ribosome biogenesis;	GO:0005730//nucleolus;	-	-
FtPinG0000070100.01	0	0	0	0	0	0	0	0	Ft1	52818316	52821021	-	291	FtPinG0000070100.01	GO:0005730;GO:0042254	K14843	virNOG01226;strNOG01253	A	sp|Q9LYK7|PESC_ARATH Pescadillo homolog OS=Arabidopsis thaliana GN=PES PE=1 SV=1	gi|356504026|ref|XP_003520800.1| PREDICTED: pescadillo homolog [Glycine max]	GO:0042254//ribosome biogenesis;	GO:0005730//nucleolus;	-	-
FtPinG0000070300.01	3.51626	3.91232	3.38941	4.95922	2.60367	5.15405	3.41755	4.94907	Ft1	52811085	52812345	-	630	FtPinG0000070300.01	-	K12260	virNOG21679	L	sp|Q8GY89|SRX_ARATH Sulfiredoxin, chloroplastic/mitochondrial OS=Arabidopsis thaliana GN=SRX PE=1 SV=1	gi|743856495|ref|XP_011029924.1| PREDICTED: sulfiredoxin, chloroplastic/mitochondrial [Populus euphratica]	-	-	-	-
FtPinG0000070600.01	32.3865	29.3802	49.521	26.4085	30.5564	25.1417	40.5667	33.3848	Ft1	52809832	52810524	+	523	FtPinG0000070600.01	-	-	-	-	-	-	-	-	-	-
FtPinG0000070800.01	24.3666	19.0473	33.0035	25.2319	22.3045	17.5835	24.6721	17.455	Ft1	52806538	52809521	+	975	FtPinG0000070800.01	-	K18447	virNOG07357	L	sp|Q9SZ63|NUD14_ARATH Nudix hydrolase 14, chloroplastic OS=Arabidopsis thaliana GN=NUDT14 PE=1 SV=2	gi|902223349|gb|KNA19417.1| hypothetical protein SOVF_061780 [Spinacia oleracea]	-	-	-	ko00500(Starch and sucrose metabolism);ko00230(Purine metabolism);ko00051(Fructose and mannose metabolism)
FtPinG0000071000.01	16.9636	13.1741	19.3675	16.1395	17.0943	14.6818	17.9409	15.4079	Ft1	52796898	52805510	+	2177	FtPinG0000071000.01	-	-	virNOG10124	O	sp|Q8GRL7|TBCE_ARATH Tubulin-folding cofactor E OS=Arabidopsis thaliana GN=TFCE PE=2 SV=1	gi|567122961|ref|XP_006390771.1| hypothetical protein EUTSA_v10018392mg [Eutrema salsugineum] &gt;gi|557087205|gb|ESQ28057.1| hypothetical protein EUTSA_v10018392mg [Eutrema salsugineum]	-	-	-	-
FtPinG0000071200.01	71.0685	147.469	113.689	98.4779	111	78.5214	94.9853	98.88	Ft1	52788255	52789669	+	602	FtPinG0000071200.01	-	-	COG2124;virNOG06071	Q	-	-	-	-	-	-
FtPinG0000072200.01	4.15592	5.61726	3.82857	4.07778	6.93211	8.29802	3.44972	4.89272	Ft1	52746252	52748384	+	810	FtPinG0000072200.01	-	-	virNOG08410	S	-	gi|731331370|ref|XP_010676627.1| PREDICTED: uncharacterized protein LOC104892401 [Beta vulgaris subsp. vulgaris] &gt;gi|870860914|gb|KMT12222.1| hypothetical protein BVRB_5g101680 [Beta vulgaris subsp. vulgaris]	-	-	-	-
FtPinG0000072400.01	18.1076	24.6626	21.055	40.8387	16.4313	28.2074	11.9716	18.299	Ft1	52741630	52742254	+	625	FtPinG0000072400.01	-	-	-	-	-	-	-	-	-	-
FtPinG0000072500.01	0.316248	0.39143	0	0.0697478	0.244513	0.229636	0.0717831	0.0717558	Ft1	52723216	52723581	-	366	FtPinG0000072500.01	-	-	virNOG00819;virNOG02940;strNOG06976;virNOG10401;virNOG01480	ADRB	sp|Q94HW2|POLR1_ARATH Retrovirus-related Pol polyprotein from transposon RE1 OS=Arabidopsis thaliana GN=RE1 PE=2 SV=1	gi|1012365582|gb|KYP76764.1| Copia protein [Cajanus cajan]	-	-	-	-
FtPinG0000072700.01	64.0208	80.2458	55.2958	105.044	75.7172	108.199	68.9319	79.588	Ft1	52719098	52721334	-	721	FtPinG0000072700.01	GO:0003677;GO:0008270	-	virNOG21373;virNOG28073;virNOG21184	R	sp|Q6NNI8|SAP1_ARATH Zinc finger A20 and AN1 domain-containing stress-associated protein 1 OS=Arabidopsis thaliana GN=SAP1 PE=1 SV=1	gi|661883249|emb|CDP13127.1| unnamed protein product [Coffea canephora]	-	-	GO:0003677//DNA binding;GO:0008270//zinc ion binding;	-
FtPinG0000072900.01	9.65592	10.4889	5.8546	16.5146	7.34344	11.5513	5.74455	7.63641	Ft1	52719340	52720352	-	1013	FtPinG0000072900.01	-	-	-	-	-	-	-	-	-	-
FtPinG0000073100.01	5.18434	3.83079	2.31153	3.0009	3.51802	4.16759	4.92502	2.80047	Ft1	52713890	52715174	-	5216	FtPinG0000073100.01	-	-	-	-	-	-	-	-	-	-
FtPinG0000073400.01	17.3221	12.0015	20.1379	15.9415	21.6431	13.5174	23.2313	10.7668	Ft1	52692638	52693456	+	819	FtPinG0000073400.01	-	-	virNOG10865	S	sp|O49662|AHL24_ARATH AT-hook motif nuclear-localized protein 24 OS=Arabidopsis thaliana GN=AHL24 PE=2 SV=1	gi|225426655|ref|XP_002281296.1| PREDICTED: putative DNA-binding protein ESCAROLA [Vitis vinifera]	-	-	-	-
FtPinG0000073500.01	12.3929	9.17242	14.4301	10.5863	13.4931	11.5098	15.232	12.0897	Ft1	52676298	52678843	-	1127	FtPinG0000073500.01	-	-	virNOG01482	R	sp|Q2YWC8|Y2455_STAAB Uncharacterized hydrolase SAB2455 OS=Staphylococcus aureus (strain bovine RF122 / ET3-1) GN=SAB2455 PE=3 SV=1	gi|731394621|ref|XP_010651902.1| PREDICTED: uncharacterized protein LOC100245043 [Vitis vinifera]	-	-	-	-
FtPinG0000073700.01	312.715	620.936	214.085	329.452	451.971	422.179	248.994	446.586	Ft1	52667751	52669507	-	1180	FtPinG0000073700.01	-	-	virNOG01482	R	-	gi|1035921823|gb|OAY51412.1| hypothetical protein MANES_04G004500 [Manihot esculenta]	-	-	-	-
FtPinG0000073900.01	53.3628	83.0185	55.0058	56.6819	70.0932	47.1745	38.8136	50.7082	Ft1	52649150	52651754	-	1632	FtPinG0000073900.01	-	-	virNOG02755	R	sp|Q9LNA5|ACR8_ARATH ACT domain-containing protein ACR8 OS=Arabidopsis thaliana GN=ACR8 PE=2 SV=1	gi|255537131|ref|XP_002509632.1| PREDICTED: ACT domain-containing protein ACR8 [Ricinus communis] &gt;gi|223549531|gb|EEF51019.1| amino acid binding protein, putative [Ricinus communis]	-	-	-	-
FtPinG0000074200.01	6.42998	7.68711	7.8053	8.7669	7.41777	8.08468	6.21444	8.86465	Ft1	52638034	52643105	+	2467	FtPinG0000074200.01	-	-	virNOG00051;COG2833	S	-	gi|828288784|ref|XP_004487175.2| PREDICTED: uncharacterized protein LOC101505707 [Cicer arietinum]	-	-	-	-
FtPinG0000074600.01	46.0257	38.5417	47.5671	59.6885	29.6621	63.3648	35.7785	48.3953	Ft1	52618812	52622119	+	991	FtPinG0000074600.01	-	-	virNOG22858	R	sp|Q56XJ7|Y4276_ARATH Uncharacterized protein At4g22758 OS=Arabidopsis thaliana GN=At4g22758 PE=2 SV=1	gi|731380043|ref|XP_002270898.3| PREDICTED: uncharacterized protein At4g22758 isoform X2 [Vitis vinifera]	-	-	-	-
FtPinG0000075200.01	63.835	66.6282	50.5762	64.8824	84.085	60.0498	58.3057	63.3647	Ft1	52567601	52580665	+	2429	FtPinG0000075200.01	GO:0006904;GO:0016192	K15292	virNOG10243	U	sp|Q9C5X3|KEULE_ARATH SNARE-interacting protein KEULE OS=Arabidopsis thaliana GN=KEU PE=1 SV=2	gi|747040939|ref|XP_011069828.1| PREDICTED: SNARE-interacting protein KEULE-like isoform X1 [Sesamum indicum]	GO:0006904//vesicle docking involved in exocytosis;GO:0016192//vesicle-mediated transport;	-	-	-
FtPinG0000075400.01	0.349097	0.428391	0	0.789128	0.573975	0.28206	0	0	Ft1	52571753	52572084	+	332	FtPinG0000075400.01	-	-	-	-	-	-	-	-	-	-
FtPinG0000076000.01	31.8819	37.8857	23.7516	50.3937	36.406	47.1504	18.5278	43.7501	Ft1	52562193	52563658	+	598	FtPinG0000076000.01	-	-	-	-	-	-	-	-	-	-
FtPinG0000076700.01	1.41865	2.7281	1.15545	4.38806	1.63977	1.9108	0.95763	0.463052	Ft1	52512073	52512583	-	511	FtPinG0000076700.01	-	-	-	-	-	-	-	-	-	-
FtPinG0000077200.01	28.8867	75.1733	44.5319	177.221	37.8227	86.3776	18.0027	63.8922	Ft1	52457930	52458775	+	779	FtPinG0000077200.01	-	-	virNOG11946	S	-	gi|470125406|ref|XP_004298693.1| PREDICTED: uncharacterized protein LOC101299862 [Fragaria vesca subsp. vesca]	-	-	-	-
FtPinG0000077600.01	0.751866	0.154435	1.74759	0.585953	0.386102	0.32891	0.870058	0.308436	Ft1	52448408	52451964	+	2130	FtPinG0000077600.01	GO:0004672;GO:0005515;GO:0005524;GO:0006468	-	virNOG13420;virNOG02523	T	sp|C0LGG7|Y1534_ARATH Probable LRR receptor-like serine/threonine-protein kinase At1g53420 OS=Arabidopsis thaliana GN=At1g53420 PE=2 SV=2	gi|731331448|ref|XP_010676667.1| PREDICTED: probable LRR receptor-like serine/threonine-protein kinase At1g34110 isoform X1 [Beta vulgaris subsp. vulgaris]	GO:0006468//protein phosphorylation;	-	GO:0004672//protein kinase activity;GO:0005515//protein binding;GO:0005524//ATP binding;	-
FtPinG0000077900.01	0.200114	0.705463	0.121725	1.44505	0.556441	0.78898	0.258726	0.979949	Ft1	52431927	52435919	-	2208	FtPinG0000077900.01	GO:0006820;GO:0016021	-	virNOG02918	P	sp|Q9SSG5|BOR5_ARATH Putative boron transporter 5 OS=Arabidopsis thaliana GN=BOR5 PE=3 SV=1	gi|703068547|ref|XP_010088266.1| Boron transporter 4 [Morus notabilis] &gt;gi|587842670|gb|EXB33250.1| Boron transporter 4 [Morus notabilis]	GO:0006820//anion transport;	GO:0016021//integral component of membrane;	-	-
FtPinG0000078200.01	26.88	24.2902	23.5921	26.5116	27.0012	20.0418	24.9741	20.8808	Ft1	52429414	52431491	+	1718	FtPinG0000078200.01	GO:0003824;GO:0005975;GO:0016857;GO:0050662	K08679	virNOG04514	G	sp|Q9LPC1|GAE2_ARATH UDP-glucuronate 4-epimerase 2 OS=Arabidopsis thaliana GN=GAE2 PE=2 SV=1	gi|720026145|ref|XP_010264164.1| PREDICTED: UDP-glucuronate 4-epimerase 3 [Nelumbo nucifera]	GO:0005975//carbohydrate metabolic process;	-	GO:0003824//catalytic activity;GO:0016857//racemase and epimerase activity, acting on carbohydrates and derivatives;GO:0050662//obsolete coenzyme binding;	ko00520(Amino sugar and nucleotide sugar metabolism);ko00053(Ascorbate and aldarate metabolism)
FtPinG0000078300.01	28.1156	32.1231	27.9793	32.6236	33.2741	35.7577	33.9238	31.1656	Ft1	52423812	52426742	-	1194	FtPinG0000078300.01	GO:0005634;GO:0006355;GO:0008270	-	virNOG12222	K	sp|Q15650|TRIP4_HUMAN Activating signal cointegrator 1 OS=Homo sapiens GN=TRIP4 PE=1 SV=4	gi|703080756|ref|XP_010091506.1| Activating signal cointegrator 1 [Morus notabilis] &gt;gi|587854636|gb|EXB44676.1| Activating signal cointegrator 1 [Morus notabilis]	GO:0006355//regulation of transcription, DNA-templated;	GO:0005634//nucleus;	GO:0008270//zinc ion binding;	-
FtPinG0000078500.01	1.53631	0.783966	0.889207	1.50222	1.46531	1.13879	1.88721	1.18287	Ft1	52422618	52423112	-	495	FtPinG0000078500.01	GO:0003676	-	virNOG17815	R	sp|Q9LMK5|STN1_ARATH CST complex subunit STN1 OS=Arabidopsis thaliana GN=STN1 PE=1 SV=1	gi|1009182051|ref|XP_015872500.1| PREDICTED: CST complex subunit STN1 [Ziziphus jujuba]	-	-	GO:0003676//nucleic acid binding;	-
FtPinG0000078800.01	5.78931	13.4507	5.6645	46.2892	3.3025	17.9053	2.12523	7.46995	Ft1	52421052	52422302	+	1071	FtPinG0000078800.01	GO:0016301;GO:0016773	K00847	virNOG07007	G	sp|Q9M1B9|SCRK4_ARATH Probable fructokinase-4 OS=Arabidopsis thaliana GN=At3g59480 PE=2 SV=1	gi|729302926|ref|XP_010526109.1| PREDICTED: probable fructokinase-4 [Tarenaya hassleriana]	-	-	GO:0016301//kinase activity;GO:0016773//phosphotransferase activity, alcohol group as acceptor;	ko00520(Amino sugar and nucleotide sugar metabolism);ko00500(Starch and sucrose metabolism);ko00051(Fructose and mannose metabolism)
FtPinG0000079100.01	469.283	401.787	224.642	262.735	617.747	156.601	285.746	320.369	Ft1	52403527	52404987	-	1376	FtPinG0000079100.01	GO:0004672;GO:0005524;GO:0006468	K04733	virNOG05835	T	sp|P93604|LRK10_WHEAT Rust resistance kinase Lr10 OS=Triticum aestivum GN=LRK10 PE=2 SV=1	gi|902239784|gb|KNA25726.1| hypothetical protein SOVF_003450 [Spinacia oleracea]	GO:0006468//protein phosphorylation;	-	GO:0004672//protein kinase activity;GO:0005524//ATP binding;	-
FtPinG0000079400.01	0	0	0	0	0	0	0	0	Ft1	52398232	52400894	+	1976	FtPinG0000079400.01	GO:0016614;GO:0050660;GO:0055114	K00108	virNOG02122	R	sp|Q9S746|HTH_ARATH Protein HOTHEAD OS=Arabidopsis thaliana GN=HTH PE=1 SV=1	gi|567896058|ref|XP_006440517.1| hypothetical protein CICLE_v10019427mg [Citrus clementina] &gt;gi|557542779|gb|ESR53757.1| hypothetical protein CICLE_v10019427mg [Citrus clementina]	GO:0055114//obsolete oxidation-reduction process;	-	GO:0016614//oxidoreductase activity, acting on CH-OH group of donors;GO:0050660//flavin adenine dinucleotide binding;	ko00260(Glycine, serine and threonine metabolism)
FtPinG0000079600.01	0	0	0	0	0	0	0	0	Ft1	52394180	52397639	+	2124	FtPinG0000079600.01	GO:0016021;GO:0055085	-	virNOG08658	P	sp|Q93ZQ5|SPXM3_ARATH SPX domain-containing membrane protein At4g22990 OS=Arabidopsis thaliana GN=At4g22990 PE=2 SV=2	gi|731331250|ref|XP_010676564.1| PREDICTED: SPX domain-containing membrane protein At4g22990-like [Beta vulgaris subsp. vulgaris] &gt;gi|731331252|ref|XP_010676565.1| PREDICTED: SPX domain-containing membrane protein At4g22990-like [Beta vulgaris subsp. vulgaris] &gt;gi|870860860|gb|KMT12168.1| hypothetical protein BVRB_5g101160 [Beta vulgaris subsp. vulgaris]	GO:0055085//transmembrane transport;	GO:0016021//integral component of membrane;	-	-
FtPinG0000079800.01	4.42782	3.07112	4.50567	3.63501	2.58603	2.92034	4.36484	3.11979	Ft1	52380772	52388762	+	4804	FtPinG0000079800.01	GO:0003677;GO:0003899;GO:0006351	K16250	virNOG04012	K	sp|Q9LQ02|NRPD1_ARATH DNA-directed RNA polymerase IV subunit 1 OS=Arabidopsis thaliana GN=NRPD1 PE=1 SV=1	gi|731331242|ref|XP_010676559.1| PREDICTED: DNA-directed RNA polymerase IV subunit 1 [Beta vulgaris subsp. vulgaris] &gt;gi|731331244|ref|XP_010676560.1| PREDICTED: DNA-directed RNA polymerase IV subunit 1 [Beta vulgaris subsp. vulgaris] &gt;gi|731331246|ref|XP_010676562.1| PREDICTED: DNA-directed RNA polymerase IV subunit 1 [Beta vulgaris subsp. vulgaris] &gt;gi|731331248|ref|XP_010676563.1| PRE…	GO:0006351//transcription, DNA-templated;	-	GO:0003677//DNA binding;GO:0003899//DNA-directed 5'-3' RNA polymerase activity;	ko03020(RNA polymerase)
FtPinG0000080200.01	18.205	18.8663	14.4991	24.2981	21.2905	19.5933	15.8546	18.8707	Ft1	52368231	52370957	+	2339	FtPinG0000080200.01	GO:0043531	K19613	virNOG12933	T	sp|Q9XIF0|DRL13_ARATH Putative disease resistance protein At1g59780 OS=Arabidopsis thaliana GN=At1g59780 PE=3 SV=1	gi|731362443|ref|XP_010692888.1| PREDICTED: putative disease resistance RPP13-like protein 2 [Beta vulgaris subsp. vulgaris] &gt;gi|870847047|gb|KMS99494.1| hypothetical protein BVRB_1g023340 [Beta vulgaris subsp. vulgaris]	-	-	GO:0043531//ADP binding;	-
FtPinG0000080400.01	5.0099	0.532269	0.660473	2.78075	7.53399	0.0950524	1.51072	0.992075	Ft1	52341499	52342128	+	630	FtPinG0000080400.01	GO:0003700;GO:0006355	-	virNOG17882;virNOG22802;virNOG23633	K	sp|Q9FJ90|ERF25_ARATH Ethylene-responsive transcription factor ERF025 OS=Arabidopsis thaliana GN=ERF025 PE=2 SV=1	gi|643712085|gb|KDP25513.1| hypothetical protein JCGZ_20669 [Jatropha curcas]	GO:0006355//regulation of transcription, DNA-templated;	-	GO:0003700//DNA-binding transcription factor activity;	-
FtPinG0000080500.01	3.13668	0.140814	32.8644	4.82555	1.82042	0.141991	3.62192	0.308904	Ft1	52315850	52317840	-	1893	FtPinG0000080500.01	-	K03006	virNOG34994;virNOG21297	R	sp|Q9FZ35|PRP1_ARATH Proline-rich protein 1 OS=Arabidopsis thaliana GN=PRP1 PE=2 SV=1	gi|731329174|ref|XP_010675451.1| PREDICTED: DNA-directed RNA polymerase II subunit RPB1-like isoform X1 [Beta vulgaris subsp. vulgaris] &gt;gi|870861837|gb|KMT13096.1| hypothetical protein BVRB_4g086370 [Beta vulgaris subsp. vulgaris]	-	-	-	ko03020(RNA polymerase)
FtPinG0000080700.01	0.0951084	0	0.181635	0.0430533	0.281757	0.215923	0.302015	0.0367968	Ft1	38083027	38095025	+	2434	FtPinG0000080700.01	GO:0003824;GO:0003844;GO:0004553;GO:0005975;GO:0005978;GO:0043169	K00700	virNOG01802;COG0296	G	sp|Q41058|GLGB1_PEA 1,4-alpha-glucan-branching enzyme 1, chloroplastic/amyloplastic OS=Pisum sativum GN=SBEI PE=1 SV=1	gi|743811018|ref|XP_011018899.1| PREDICTED: 1,4-alpha-glucan-branching enzyme 2-2, chloroplastic/amyloplastic [Populus euphratica]	GO:0005975//carbohydrate metabolic process;GO:0005978//glycogen biosynthetic process;	-	GO:0003824//catalytic activity;GO:0003844//1,4-alpha-glucan branching enzyme activity;GO:0004553//hydrolase activity, hydrolyzing O-glycosyl compounds;GO:0043169//cation binding;	ko00500(Starch and sucrose metabolism)
FtPinG0000080900.01	256.059	217.195	212.52	142.428	197.319	147.91	273.683	214.021	Ft1	38111831	38113503	+	765	FtPinG0000080900.01	-	K19748	virNOG10668	S	-	gi|902205281|gb|KNA15136.1| hypothetical protein SOVF_100960 [Spinacia oleracea]	-	-	-	-
FtPinG0000081700.01	18.9511	15.2794	15.2811	12.2212	12.7045	17.622	19.3927	17.7427	Ft1	38136953	38138352	+	1320	FtPinG0000081700.01	-	-	virNOG12233	S	sp|Q9SD53|Y3720_ARATH UPF0481 protein At3g47200 OS=Arabidopsis thaliana GN=At3g47200 PE=2 SV=1	gi|674243766|gb|KFK36531.1| hypothetical protein AALP_AA4G136200 [Arabis alpina]	-	-	-	-
FtPinG0000081900.01	0	0	0	0	0	0	0	0	Ft1	38150250	38150566	+	317	FtPinG0000081900.01	-	K01191	COG2801;virNOG26647;virNOG27333	RL	sp|P20825|POL2_DROME Retrovirus-related Pol polyprotein from transposon 297 OS=Drosophila melanogaster GN=pol PE=3 SV=1	gi|47824970|gb|AAT38744.1| Putative gag-pol polyprotein, identical [Solanum demissum]	-	-	-	ko00511(Other glycan degradation)
FtPinG0000082400.01	0	0	0	0	0	0	0	0	Ft6	26721560	26730198	+	780	FtPinG0000082400.01	-	-	virNOG16176	S	-	gi|976912771|gb|KVH99241.1| hypothetical protein Ccrd_022526 [Cynara cardunculus var. scolymus]	-	-	-	-
FtPinG0000082500.01	1.34582	0.85844	5.11817	1.12934	5.12623	2.42984	1.23567	1.4546	Ft6	26675706	26676344	-	367	FtPinG0000082500.01	-	-	-	-	-	-	-	-	-	-
FtPinG0000082800.01	0	0	0	0	0	0	0	0	Ft6	26655579	26657066	+	1488	FtPinG0000082800.01	GO:0003676;GO:0015074	-	COG2801;virNOG30511	RL	sp|Q7LHG5|YI31B_YEAST Transposon Ty3-I Gag-Pol polyprotein OS=Saccharomyces cerevisiae (strain ATCC 204508 / S288c) GN=TY3B-I PE=3 SV=2	gi|1028968596|ref|XP_016727823.1| PREDICTED: uncharacterized protein LOC107939043 [Gossypium hirsutum]	GO:0015074//DNA integration;	-	GO:0003676//nucleic acid binding;	-
FtPinG0000085300.01	0	0	0	0.0520681	0	0	0	0	Ft1	501051	501579	+	529	FtPinG0000085300.01	-	-	-	-	-	gi|346683209|ref|YP_004842141.1| hypothetical protein BemaM_p097 (mitochondrion) [Beta macrocarpa] &gt;gi|54606693|dbj|BAD66716.1| orf265b (mitochondrion) [Beta vulgaris subsp. vulgaris] &gt;gi|317905671|emb|CBJ14066.1| hypothetical protein (mitochondrion) [Beta vulgaris subsp. maritima] &gt;gi|320148062|emb|CBJ20725.1| hypothetical protein (mitochondrion) [Beta vulgaris subsp. maritima] &gt;gi|3…	-	-	-	-
FtPinG0000086800.01	0	0	0	0	0	0	0	0	Ft1	540401	540615	-	213	FtPinG0000086800.01	-	-	-	-	-	gi|442803216|gb|AGC78951.1| hypothetical protein (mitochondrion) [Vicia faba]	-	-	-	-
FtPinG0000089800.01	0	0	0	0	0	0	0	0	Ft1	540401	540615	-	213	FtPinG0000089800.01	-	-	-	-	-	gi|442803216|gb|AGC78951.1| hypothetical protein (mitochondrion) [Vicia faba]	-	-	-	-
FtPinG0000090000.01	0.0944317	0.112275	0.192513	0.0442141	0.0211442	0	0.14536	0.0907727	Ft1	548460	549736	-	1276	FtPinG0000090000.01	-	-	-	-	-	gi|9838492|ref|NP_064104.1| orf110b gene product (mitochondrion) [Beta vulgaris subsp. vulgaris] &gt;gi|323435128|ref|YP_004222346.1| hypothetical protein BevumaM_p112 (mitochondrion) [Beta vulgaris subsp. maritima] &gt;gi|346683219|ref|YP_004842151.1| hypothetical protein BemaM_p107 (mitochondrion) [Beta macrocarpa] &gt;gi|9087354|dbj|BAA99498.1| orf110b (mitochondrion) [Beta vulgaris subsp. vul…	-	-	-	-
FtPinG0000091900.01	0	0	0	0	0	0	0	0	Ft1	557882	558411	+	530	FtPinG0000091900.01	-	-	-	-	-	gi|346683209|ref|YP_004842141.1| hypothetical protein BemaM_p097 (mitochondrion) [Beta macrocarpa] &gt;gi|54606693|dbj|BAD66716.1| orf265b (mitochondrion) [Beta vulgaris subsp. vulgaris] &gt;gi|317905671|emb|CBJ14066.1| hypothetical protein (mitochondrion) [Beta vulgaris subsp. maritima] &gt;gi|320148062|emb|CBJ20725.1| hypothetical protein (mitochondrion) [Beta vulgaris subsp. maritima] &gt;gi|3…	-	-	-	-
FtPinG0000092100.01	0	0	0	0	0	0	0	0	Ft1	503036	503572	+	537	FtPinG0000092100.01	GO:0005524	-	virNOG35393;virNOG02782;virNOG28303	OR	sp|Q09FY5|YCF2_PLAOC Protein Ycf2 OS=Platanus occidentalis GN=ycf2-A PE=3 SV=1	gi|827045763|ref|YP_009142092.1| Ycf2 (chloroplast) [Fagopyrum tataricum] &gt;gi|827045781|ref|YP_009142110.1| Ycf2 (chloroplast) [Fagopyrum tataricum] &gt;gi|723430281|gb|AIX89785.1| Ycf2 (chloroplast) [Fagopyrum tataricum] &gt;gi|723430299|gb|AIX89803.1| Ycf2 (chloroplast) [Fagopyrum tataricum]	-	-	GO:0005524//ATP binding;	-
FtPinG0000093100.01	0	0	0	0	0	0	0	0	Ft1	567206	567595	+	390	FtPinG0000093100.01	GO:0000104;GO:0006099;GO:0016020;GO:0016627;GO:0045281	K00236	virNOG25048	G	sp|P35721|C560_MARPO Succinate dehydrogenase cytochrome b560 subunit OS=Marchantia polymorpha GN=SDH3 PE=3 SV=1	gi|586829754|gb|AHJ80994.1| succinate dehydrogenase subunit 3 (mitochondrion) [Panax ginseng]	GO:0006099//tricarboxylic acid cycle;	GO:0016020//membrane;GO:0045281//succinate dehydrogenase complex;	GO:0000104//succinate dehydrogenase activity;GO:0016627//oxidoreductase activity, acting on the CH-CH group of donors;	ko00190(Oxidative phosphorylation);ko00020(Citrate cycle (TCA cycle))
FtPinG0000093400.01	0	0	0	0	0	0	0	0	Ft1	684214	684610	+	397	FtPinG0000093400.01	-	-	-	-	-	gi|586829794|gb|AHJ81034.1| orf109 (mitochondrion) [Panax ginseng]	-	-	-	-
FtPinG0000093500.01	0	0	0	0	0	0	0	0	Ft1	568557	569034	+	478	FtPinG0000093500.01	-	K03879	virNOG13391;KOG4668;virNOG21253	C	sp|O05000|NU2M_ARATH NADH-ubiquinone oxidoreductase chain 2 OS=Arabidopsis thaliana GN=ND2 PE=2 SV=2	gi|323435045|ref|YP_004222261.1| hypothetical protein BevumaM_p022 (mitochondrion) [Beta vulgaris subsp. maritima] &gt;gi|346683138|ref|YP_004842068.1| hypothetical protein BemaM_p020 (mitochondrion) [Beta macrocarpa] &gt;gi|317905698|emb|CBX33237.1| hypothetical protein (mitochondrion) [Beta vulgaris subsp. maritima] &gt;gi|319439778|emb|CBX33289.1| hypothetical protein (mitochondrion) [Beta vul…	-	-	-	ko00190(Oxidative phosphorylation)
FtPinG0000093700.01	0	0	0	0	0	0	0	0	Ft1	570143	570436	+	246	FtPinG0000093700.01	-	K03879	virNOG13391;virNOG21253	C	sp|P93401|NU2M_OENBE NADH-ubiquinone oxidoreductase chain 2 OS=Oenothera berteroana GN=ND2 PE=2 SV=2	gi|357516415|ref|XP_003628496.1| NADH-quinone oxidoreductase protein [Medicago truncatula] &gt;gi|355522518|gb|AET02972.1| NADH-quinone oxidoreductase protein [Medicago truncatula]	-	-	-	ko00190(Oxidative phosphorylation)
FtPinG0000094200.01	0	0.0306371	0	0	0.0365124	0	0.0340551	0.102516	Ft1	579101	579917	-	817	FtPinG0000094200.01	GO:0004129;GO:0015002;GO:0016020;GO:0022904	K02262	virNOG12383	C	sp|P15953|COX3_WHEAT Cytochrome c oxidase subunit 3 OS=Triticum aestivum GN=COX3 PE=2 SV=2	gi|388512707|gb|AFK44415.1| unknown [Lotus japonicus]	GO:0022904//respiratory electron transport chain;	GO:0016020//membrane;	GO:0004129//cytochrome-c oxidase activity;GO:0015002//obsolete heme-copper terminal oxidase activity;	ko00190(Oxidative phosphorylation)
FtPinG0000096800.01	0.484045	3.14185	0.184323	0.0670349	0.791564	4.77883	0.373813	27.7941	Ft1	600024	602608	-	2786	FtPinG0000096800.01	-	-	-	-	-	gi|388494034|gb|AFK35083.1| unknown [Lotus japonicus]	-	-	-	-
FtPinG0000097600.01	0	0	0	0	0	0	0	0	Ft1	27594972	27595583	+	607	FtPinG0000097600.01	-	K03283	virNOG03266;COG0443	O	sp|P09189|HSP7C_PETHY Heat shock cognate 70 kDa protein OS=Petunia hybrida GN=HSP70 PE=2 SV=1	gi|1002232901|ref|XP_015618966.1| PREDICTED: probable mediator of RNA polymerase II transcription subunit 37c [Oryza sativa Japonica Group] &gt;gi|15623835|dbj|BAB67894.1| putative HSP70 [Oryza sativa Japonica Group] &gt;gi|21104622|dbj|BAB93214.1| putative HSP70 [Oryza sativa Japonica Group] &gt;gi|113534288|dbj|BAF06671.1| Os01g0840100 [Oryza sativa Japonica Group] &gt;gi|125572585|gb|EAZ14100.…	-	-	-	ko04144(Endocytosis);ko04141(Protein processing in endoplasmic reticulum);ko03040(Spliceosome)
FtPinG0000099000.01	0.0273554	0	0.0218281	0.050217	0	0	0	0.0718212	Ft1	620214	621312	-	1097	FtPinG0000099000.01	-	-	-	-	-	gi|675895206|ref|YP_009049680.1| hypothetical protein (mitochondrion) [Capsicum annuum] &gt;gi|667751824|gb|AIG89911.1| hypothetical protein (mitochondrion) [Capsicum annuum] &gt;gi|667751952|gb|AIG90038.1| hypothetical protein (mitochondrion) [Capsicum annuum]	-	-	-	-
FtPinG0000099800.01	0	0	0	0	0	0	0	0	Ft1	27612972	27615430	+	2444	FtPinG0000099800.01	-	-	virNOG20448;virNOG24564	S	sp|P93318|M660_ARATH Uncharacterized mitochondrial protein AtMg00660 OS=Arabidopsis thaliana GN=AtMg00660 PE=4 SV=1	gi|323435051|ref|YP_004222269.1| hypothetical protein BevumaM_p030 (mitochondrion) [Beta vulgaris subsp. maritima] &gt;gi|346683144|ref|YP_004842076.1| hypothetical protein BemaM_p028 (mitochondrion) [Beta macrocarpa] &gt;gi|54606739|dbj|BAD66762.1| orf122b (mitochondrion) [Beta vulgaris subsp. vulgaris] &gt;gi|54606774|dbj|BAD66797.1| orf122b (mitochondrion) [Beta vulgaris subsp. vulgaris] &gt;g…	-	-	-	-
FtPinG0000100200.01	0	0	0	0	0	0	0	0	Ft1	27610542	27612750	+	2204	FtPinG0000100200.01	-	K00412	COG1290;virNOG01661	C	sp|Q9ZZT8|CYB_PEA Cytochrome b OS=Pisum sativum GN=MT-CYB PE=3 SV=1	gi|94317192|gb|ABF14771.1| cytochrome b [Sambucus canadensis]	-	-	-	ko00190(Oxidative phosphorylation)
FtPinG0000100300.01	0.200255	0.0314807	0	0	0.177416	0.0694957	0.165456	0.0596878	Ft1	634545	635424	+	880	FtPinG0000100300.01	GO:0015078;GO:0015986;GO:0045263	K02126	virNOG02632	C	sp|P05499|ATP6_TOBAC ATP synthase subunit a OS=Nicotiana tabacum GN=ATP6 PE=3 SV=1	gi|651729779|ref|YP_009041194.1| ATP synthase F0 subunit 6 (mitochondrion) [Rhazya stricta] &gt;gi|645929318|gb|AIB08841.1| ATP synthase F0 subunit 6 (mitochondrion) [Rhazya stricta]	GO:0015986//ATP synthesis coupled proton transport;	GO:0045263//proton-transporting ATP synthase complex, coupling factor F(o);	GO:0015078//proton transmembrane transporter activity;	ko00190(Oxidative phosphorylation)
FtPinG0000100500.01	0	0	0	0	0	0	0	0	Ft1	637006	637744	+	739	FtPinG0000100500.01	-	-	virNOG21547;virNOG21059	SJ	sp|P26863|RT01_MARPO Ribosomal protein S1, mitochondrial OS=Marchantia polymorpha GN=RPS1 PE=3 SV=2	gi|1000936949|ref|XP_015584083.1| PREDICTED: ribosomal protein S1, mitochondrial [Ricinus communis]	-	-	-	-
FtPinG0000100800.01	0.0739091	0.0849375	0	0	0	0.0860388	0.075496	0.247814	Ft1	57220	57915	+	696	FtPinG0000100800.01	-	-	virNOG25057	S	-	gi|224034169|gb|ACN36160.1| unknown [Zea mays]	-	-	-	-
FtPinG0000102300.01	0	0	0	0	0	0	0	0	Ft1	603724	604287	+	564	FtPinG0000102300.01	-	-	-	-	-	-	-	-	-	-
FtPinG0000102600.01	0	0	0	0	0	0	0	0	Ft1	27594972	27595595	+	619	FtPinG0000102600.01	-	K03283	virNOG03266;COG0443	O	sp|P09189|HSP7C_PETHY Heat shock cognate 70 kDa protein OS=Petunia hybrida GN=HSP70 PE=2 SV=1	gi|1002232901|ref|XP_015618966.1| PREDICTED: probable mediator of RNA polymerase II transcription subunit 37c [Oryza sativa Japonica Group] &gt;gi|15623835|dbj|BAB67894.1| putative HSP70 [Oryza sativa Japonica Group] &gt;gi|21104622|dbj|BAB93214.1| putative HSP70 [Oryza sativa Japonica Group] &gt;gi|113534288|dbj|BAF06671.1| Os01g0840100 [Oryza sativa Japonica Group] &gt;gi|125572585|gb|EAZ14100.…	-	-	-	ko04144(Endocytosis);ko04141(Protein processing in endoplasmic reticulum);ko03040(Spliceosome)
FtPinG0000102800.01	0	0	0	0	0	0	0	0	Ft1	656217	656693	-	477	FtPinG0000102800.01	-	-	-	-	-	gi|323435113|ref|YP_004222330.1| hypothetical protein BevumaM_p096 (mitochondrion) [Beta vulgaris subsp. maritima] &gt;gi|346683205|ref|YP_004842136.1| hypothetical protein BemaM_p092 (mitochondrion) [Beta macrocarpa] &gt;gi|54606772|dbj|BAD66795.1| ATPase subunit 8 (mitochondrion) [Beta vulgaris subsp. vulgaris] &gt;gi|317905667|emb|CBX33232.1| hypothetical protein (mitochondrion) [Beta vulgaris…	-	-	-	-
FtPinG0000103200.01	0	0	0	0	0	0	0	0	Ft1	656217	656693	-	477	FtPinG0000103200.01	-	-	-	-	-	gi|323435113|ref|YP_004222330.1| hypothetical protein BevumaM_p096 (mitochondrion) [Beta vulgaris subsp. maritima] &gt;gi|346683205|ref|YP_004842136.1| hypothetical protein BemaM_p092 (mitochondrion) [Beta macrocarpa] &gt;gi|54606772|dbj|BAD66795.1| ATPase subunit 8 (mitochondrion) [Beta vulgaris subsp. vulgaris] &gt;gi|317905667|emb|CBX33232.1| hypothetical protein (mitochondrion) [Beta vulgaris…	-	-	-	-
FtPinG0000103900.01	0	0	0	0	0	0.0784751	0	0.0379591	Ft1	663962	664675	+	714	FtPinG0000103900.01	-	K03883	virNOG35928	C	sp|P10330|NU5M_OENBE NADH-ubiquinone oxidoreductase chain 5 OS=Oenothera berteroana GN=ND5 PE=2 SV=2	gi|947055319|gb|KRH04772.1| hypothetical protein GLYMA_17G185800 [Glycine max]	-	-	-	ko00190(Oxidative phosphorylation)
FtPinG0000104100.01	0	0.0442541	0	0	0	0.0498637	0.0508647	0.169154	Ft1	671315	671941	+	626	FtPinG0000104100.01	GO:0005739;GO:0016021	K02109	virNOG17326	C	sp|P41248|YMF19_HELAN Putative ATP synthase protein YMF19 OS=Helianthus annuus GN=YMF19 PE=3 SV=1	gi|162279934|ref|NP_064090.2| atp8 gene product (mitochondrion) [Beta vulgaris subsp. vulgaris] &gt;gi|323435112|ref|YP_004222331.1| ATPase subunit 8 (mitochondrion) [Beta vulgaris subsp. maritima] &gt;gi|346683204|ref|YP_004842137.1| ATPase subunit 8 (mitochondrion) [Beta macrocarpa] &gt;gi|148491438|dbj|BAA99483.2| ATPase subunit 8 (mitochondrion) [Beta vulgaris subsp. vulgaris] &gt;gi|31790566…	-	GO:0005739//mitochondrion;GO:0016021//integral component of membrane;	-	ko00195(Photosynthesis);ko00190(Oxidative phosphorylation)
FtPinG0000104300.01	0.136515	0.108013	0	0.0213189	0.0808573	0.405287	0.0418697	0.345166	Ft1	672662	674003	+	1292	FtPinG0000104300.01	GO:0004129;GO:0015002;GO:0016020;GO:0022904	K02262	virNOG12383	C	sp|P92514|COX3_ARATH Cytochrome c oxidase subunit 3 OS=Arabidopsis thaliana GN=COX3 PE=2 SV=2	gi|922326877|ref|XP_013442831.1| cytochrome C oxidase subunit 3 [Medicago truncatula] &gt;gi|657370795|gb|KEH16856.1| cytochrome C oxidase subunit 3 [Medicago truncatula]	GO:0022904//respiratory electron transport chain;	GO:0016020//membrane;	GO:0004129//cytochrome-c oxidase activity;GO:0015002//obsolete heme-copper terminal oxidase activity;	ko00190(Oxidative phosphorylation)
FtPinG0000104500.01	0	0	0	0	0	0	0	0	Ft1	673723	673927	+	204	FtPinG0000104500.01	GO:0016020	-	virNOG26469;virNOG17630	S	sp|P38460|YMF17_MARPO Uncharacterized mitochondrial protein ymf17 OS=Marchantia polymorpha GN=YMF17 PE=4 SV=1	gi|675895261|ref|YP_009049735.1| succinate dehydrogenase subunit 4 (mitochondrion) [Capsicum annuum] &gt;gi|667751839|gb|AIG89926.1| succinate dehydrogenase subunit 4 (mitochondrion) [Capsicum annuum] &gt;gi|667752007|gb|AIG90093.1| succinate dehydrogenase subunit 4 (mitochondrion) [Capsicum annuum]	-	GO:0016020//membrane;	-	-
FtPinG0000106000.01	0	0	0	0	0.00946472	0.0109716	0	0.0114438	Ft1	568603	571334	+	2729	FtPinG0000106000.01	-	K03879	virNOG13391;KOG4668;virNOG21253	C	sp|O05000|NU2M_ARATH NADH-ubiquinone oxidoreductase chain 2 OS=Arabidopsis thaliana GN=ND2 PE=2 SV=2	gi|323435045|ref|YP_004222261.1| hypothetical protein BevumaM_p022 (mitochondrion) [Beta vulgaris subsp. maritima] &gt;gi|346683138|ref|YP_004842068.1| hypothetical protein BemaM_p020 (mitochondrion) [Beta macrocarpa] &gt;gi|317905698|emb|CBX33237.1| hypothetical protein (mitochondrion) [Beta vulgaris subsp. maritima] &gt;gi|319439778|emb|CBX33289.1| hypothetical protein (mitochondrion) [Beta vul…	-	-	-	ko00190(Oxidative phosphorylation)
FtPinG0000106200.01	0	0	0	0	0	0	0	0	Ft1	567224	567595	+	372	FtPinG0000106200.01	GO:0000104;GO:0006099;GO:0016020;GO:0016627;GO:0045281	K00236	virNOG25048	G	sp|P35721|C560_MARPO Succinate dehydrogenase cytochrome b560 subunit OS=Marchantia polymorpha GN=SDH3 PE=3 SV=1	gi|586829754|gb|AHJ80994.1| succinate dehydrogenase subunit 3 (mitochondrion) [Panax ginseng]	GO:0006099//tricarboxylic acid cycle;	GO:0016020//membrane;GO:0045281//succinate dehydrogenase complex;	GO:0000104//succinate dehydrogenase activity;GO:0016627//oxidoreductase activity, acting on the CH-CH group of donors;	ko00190(Oxidative phosphorylation);ko00020(Citrate cycle (TCA cycle))
FtPinG0000107500.01	0.0206872	0.0361684	0.0328469	0.0193474	0.189335	0.0419453	0.0180196	0.0726274	Ft1	690505	691962	+	1458	FtPinG0000107500.01	GO:0009522;GO:0009579;GO:0015979;GO:0016021;GO:0046872	K02689	virNOG11124	R	sp|Q0ZJ20|PSAA_VITVI Photosystem I P700 chlorophyll a apoprotein A1 OS=Vitis vinifera GN=psaA PE=3 SV=1	gi|189162271|ref|YP_001936517.1| photosystem I P700 chlorophyll a apoprotein A1 [Fagopyrum esculentum subsp. ancestrale] &gt;gi|166065357|gb|ABY79732.1| photosystem I P700 chlorophyll a apoprotein A1 (chloroplast) [Fagopyrum esculentum subsp. ancestrale] &gt;gi|827346460|gb|AKJ77652.1| photosystem I P700 chlorophyll a apoprotein A1 (chloroplast) [Fagopyrum cymosum]	GO:0015979//photosynthesis;	GO:0009522//photosystem I;GO:0009579//thylakoid;GO:0016021//integral component of membrane;	GO:0046872//metal ion binding;	ko00195(Photosynthesis)
FtPinG0000107700.01	0	0	0	0	0	0	0	0	Ft1	692715	694563	+	1834	FtPinG0000107700.01	GO:0009522;GO:0009579;GO:0015979;GO:0016021	K02690	virNOG00930	C	sp|Q7YJX3|PSAB_CALFG Photosystem I P700 chlorophyll a apoprotein A2 OS=Calycanthus floridus var. glaucus GN=psaB PE=3 SV=1	gi|821317951|ref|YP_009139100.1| photosystem I P700 apoprotein A2 (chloroplast) [Dioscorea zingiberensis] &gt;gi|817161633|gb|AKF33615.1| photosystem I P700 apoprotein A2 (chloroplast) [Dioscorea zingiberensis]	GO:0015979//photosynthesis;	GO:0009522//photosystem I;GO:0009579//thylakoid;GO:0016021//integral component of membrane;	-	ko00195(Photosynthesis)
FtPinG0000108000.01	0	0	0	0	0.176031	0	0	0	Ft1	695874	696173	-	300	FtPinG0000108000.01	GO:0009523;GO:0009539;GO:0015979;GO:0042549	K02724	virNOG24980	S	sp|Q0ZJ23|PSBZ_VITVI Photosystem II reaction center protein Z OS=Vitis vinifera GN=psbZ PE=3 SV=1	gi|134093195|ref|YP_001109497.1| hypothetical protein Poptr_cp018 [Populus trichocarpa] &gt;gi|133712057|gb|ABO36700.1| conserved hypothetical protein [Populus trichocarpa]	GO:0015979//photosynthesis;GO:0042549//photosystem II stabilization;	GO:0009523//photosystem II;GO:0009539//photosystem II reaction center;	-	ko00195(Photosynthesis)
FtPinG0000108300.01	0	0	0	0	0	0	0	0	Ft1	704660	705833	+	1174	FtPinG0000108300.01	GO:0016020	-	virNOG36672;virNOG26469;virNOG17630	SC	sp|P38460|YMF17_MARPO Uncharacterized mitochondrial protein ymf17 OS=Marchantia polymorpha GN=YMF17 PE=4 SV=1	gi|295311668|ref|YP_003587239.1| succinate dehydrogenase subunit 4 [Citrullus lanatus] &gt;gi|259156796|gb|ACV96658.1| succinate dehydrogenase subunit 4 [Citrullus lanatus]	-	GO:0016020//membrane;	-	-
FtPinG0000108800.01	0	0	0	0	0	0	0	0	Ft1	713580	714344	-	763	FtPinG0000108800.01	-	K03879	virNOG13391;virNOG21253	C	sp|P93401|NU2M_OENBE NADH-ubiquinone oxidoreductase chain 2 OS=Oenothera berteroana GN=ND2 PE=2 SV=2	gi|703061712|ref|XP_010086547.1| NADH-ubiquinone oxidoreductase chain 2 [Morus notabilis] &gt;gi|587829256|gb|EXB20185.1| NADH-ubiquinone oxidoreductase chain 2 [Morus notabilis]	-	-	-	ko00190(Oxidative phosphorylation)
FtPinG0000109300.01	0	0	0	0	0	0.283942	0	0.0887251	Ft1	687320	687615	+	296	FtPinG0000109300.01	-	-	virNOG15679;virNOG27333	R	-	gi|147810220|emb|CAN78060.1| hypothetical protein VITISV_003931 [Vitis vinifera]	-	-	-	-
FtPinG0000109500.01	0.019966	0.0393323	0	0	0.0370325	0.0822259	0.0185117	0.036065	Ft1	722106	723609	+	1503	FtPinG0000109500.01	GO:0009522;GO:0009579;GO:0015979;GO:0016021	K02689	virNOG11124	R	sp|Q0ZJ20|PSAA_VITVI Photosystem I P700 chlorophyll a apoprotein A1 OS=Vitis vinifera GN=psaA PE=3 SV=1	gi|189162271|ref|YP_001936517.1| photosystem I P700 chlorophyll a apoprotein A1 [Fagopyrum esculentum subsp. ancestrale] &gt;gi|166065357|gb|ABY79732.1| photosystem I P700 chlorophyll a apoprotein A1 (chloroplast) [Fagopyrum esculentum subsp. ancestrale] &gt;gi|827346460|gb|AKJ77652.1| photosystem I P700 chlorophyll a apoprotein A1 (chloroplast) [Fagopyrum cymosum]	GO:0015979//photosynthesis;	GO:0009522//photosystem I;GO:0009579//thylakoid;GO:0016021//integral component of membrane;	-	ko00195(Photosynthesis)
FtPinG0000109700.01	0.0109216	0	0.0208112	0	0	0.0118962	0	0	Ft1	723871	726284	+	2355	FtPinG0000109700.01	GO:0009522;GO:0009579;GO:0015979;GO:0016021	K02690	virNOG00930	C	sp|Q7YJX3|PSAB_CALFG Photosystem I P700 chlorophyll a apoprotein A2 OS=Calycanthus floridus var. glaucus GN=psaB PE=3 SV=1	gi|114329967|ref|YP_740649.1| photosystem I P700 apoprotein A2 [Nandina domestica] &gt;gi|552546088|ref|YP_008592638.1| photosystem I P700 apoprotein A2 (chloroplast) [Berberis bealei] &gt;gi|122165962|sp|Q09FW2.1|PSAB_NANDO RecName: Full=Photosystem I P700 chlorophyll a apoprotein A2; AltName: Full=PSI-B; AltName: Full=PsaB &gt;gi|114054469|gb|ABI49862.1| photosystem I P700 apoprotein A2 (chloro…	GO:0015979//photosynthesis;	GO:0009522//photosystem I;GO:0009579//thylakoid;GO:0016021//integral component of membrane;	-	ko00195(Photosynthesis)
FtPinG0000110000.01	0	0	0	0	0	0	0	0	Ft3	23155858	23156195	+	338	FtPinG0000110000.01	GO:0009523;GO:0009539;GO:0015979;GO:0042549	K02724	virNOG24980	S	sp|Q0ZJ23|PSBZ_VITVI Photosystem II reaction center protein Z OS=Vitis vinifera GN=psbZ PE=3 SV=1	gi|134093195|ref|YP_001109497.1| hypothetical protein Poptr_cp018 [Populus trichocarpa] &gt;gi|133712057|gb|ABO36700.1| conserved hypothetical protein [Populus trichocarpa]	GO:0015979//photosynthesis;GO:0042549//photosystem II stabilization;	GO:0009523//photosystem II;GO:0009539//photosystem II reaction center;	-	ko00195(Photosynthesis)
FtPinG0000113300.01	0.540941	0.508356	0.0281947	0.216882	0.122012	0.540937	0.18707	1.35087	Ft1	738618	739506	+	889	FtPinG0000113300.01	-	K02109	virNOG17326	C	sp|Q03152|YMF19_BRANA Putative ATP synthase protein YMF19 OS=Brassica napus GN=YMF19 PE=3 SV=1	gi|307101722|ref|YP_003875481.1| ATPase subunit 8 (mitochondrion) [Silene latifolia] &gt;gi|296040799|gb|ADG85367.1| ATPase subunit 8 (mitochondrion) [Silene latifolia] &gt;gi|301338017|gb|ADK73309.1| ATPase subunit 8 (mitochondrion) [Silene latifolia]	-	-	-	ko00195(Photosynthesis);ko00190(Oxidative phosphorylation)
FtPinG0000113500.01	0	0	0	0	0	0	0	0	Ft1	740249	741484	+	1230	FtPinG0000113500.01	GO:0015002;GO:0016020	K02262	virNOG12383	C	sp|P08745|COX3_OENBE Cytochrome c oxidase subunit 3 OS=Oenothera berteroana GN=COX3 PE=3 SV=2	gi|388512707|gb|AFK44415.1| unknown [Lotus japonicus]	-	GO:0016020//membrane;	GO:0015002//obsolete heme-copper terminal oxidase activity;	ko00190(Oxidative phosphorylation)
FtPinG0000114000.01	0	0	0	0	0	0	0	0	Ft1	569927	570436	+	510	FtPinG0000114000.01	-	K03879	virNOG13391;virNOG21253	C	sp|P93401|NU2M_OENBE NADH-ubiquinone oxidoreductase chain 2 OS=Oenothera berteroana GN=ND2 PE=2 SV=2	gi|674887144|emb|CDY45553.1| BnaCnng13120D [Brassica napus]	-	-	-	ko00190(Oxidative phosphorylation)
FtPinG0000114100.01	0	0	0	0	0	0	0	0	Ft1	752323	752622	+	300	FtPinG0000114100.01	-	K03935	virNOG11067;COG0649	C	sp|Q36450|NDUS2_NICSY NADH dehydrogenase [ubiquinone] iron-sulfur protein 2 OS=Nicotiana sylvestris GN=NAD7 PE=2 SV=1	gi|442803175|gb|AGC78910.1| hypothetical protein (mitochondrion) [Vicia faba] &gt;gi|442803197|gb|AGC78932.1| hypothetical protein (mitochondrion) [Vicia faba] &gt;gi|442803289|gb|AGC79024.1| hypothetical protein (mitochondrion) [Vicia faba]	-	-	-	ko00190(Oxidative phosphorylation)
FtPinG0000114400.01	0.0320607	0	0	0	0	0.0299312	0.0340185	0.0280584	Ft1	752726	753663	-	936	FtPinG0000114400.01	GO:0015992;GO:0046034	K02132	virNOG00391;COG0056	C	sp|P05492|ATPAM_OENBI ATP synthase subunit alpha, mitochondrial OS=Oenothera biennis GN=ATPA PE=3 SV=1	gi|429465362|gb|AFZ85288.1| ATP synthase subunit 1, partial (mitochondrion) [Gossypium hirsutum] &gt;gi|429465365|gb|AFZ85289.1| ATP synthase subunit 1, partial (mitochondrion) [Gossypium hirsutum] &gt;gi|429465368|gb|AFZ85290.1| ATP synthase subunit 1, partial (mitochondrion) [Gossypium hirsutum]	GO:0046034//ATP metabolic process;	-	-	ko00190(Oxidative phosphorylation)
FtPinG0000115600.01	0	0	0	0	0	0	0	0	Ft1	760447	760711	-	265	FtPinG0000115600.01	-	-	-	-	-	-	-	-	-	-
FtPinG0000116200.01	0	0	0	0	0	0	0	0	Ft1	67535281	67535528	-	248	FtPinG0000116200.01	-	-	-	-	-	-	-	-	-	-
FtPinG0000116600.01	0.0754263	0.121262	0.0175553	0.0413615	0	0.327355	0.0997173	0.325098	Ft1	762652	764015	-	1364	FtPinG0000116600.01	GO:0004129;GO:0005507;GO:0016020;GO:0016021;GO:0016491;GO:0022900	K02261	virNOG06306	C	sp|P93285|COX2_ARATH Cytochrome c oxidase subunit 2 OS=Arabidopsis thaliana GN=COX2 PE=1 SV=2	gi|162279926|ref|NP_064061.2| cox2 gene product (mitochondrion) [Beta vulgaris subsp. vulgaris] &gt;gi|323435041|ref|YP_004222256.1| cytochrome c oxidase subunit 2 (mitochondrion) [Beta vulgaris subsp. maritima] &gt;gi|346683134|ref|YP_004842063.1| cytochrome c oxidase subunit 2 (mitochondrion) [Beta macrocarpa] &gt;gi|87248025|gb|ABD36067.1| cytochrome oxidase subunit 2 (mitochondrion) [Beta vul…	GO:0022900//electron transport chain;	GO:0016020//membrane;GO:0016021//integral component of membrane;	GO:0004129//cytochrome-c oxidase activity;GO:0005507//copper ion binding;GO:0016491//oxidoreductase activity;	ko00190(Oxidative phosphorylation)
FtPinG0000116900.01	0	0	0	0	0	0	0	0	Ft1	765952	766287	+	336	FtPinG0000116900.01	GO:0006397	-	virNOG39031	S	sp|Q6BDG1|MATK_KETDA Maturase K OS=Keteleeria davidiana GN=matK PE=3 SV=2	gi|9838483|ref|NP_064096.1| orf105c gene product (mitochondrion) [Beta vulgaris subsp. vulgaris] &gt;gi|323435119|ref|YP_004222337.1| hypothetical protein BevumaM_p103 (mitochondrion) [Beta vulgaris subsp. maritima] &gt;gi|9087345|dbj|BAA99489.1| orf105c (mitochondrion) [Beta vulgaris subsp. vulgaris] &gt;gi|317905673|emb|CBJ14068.1| hypothetical protein (mitochondrion) [Beta vulgaris subsp. mari…	GO:0006397//mRNA processing;	-	-	-
FtPinG0000119000.01	0	0	0	0	0	0	0	0	Ft1	67599958	67600306	-	349	FtPinG0000119000.01	GO:0016651;GO:0042773;GO:0055114	K03882	virNOG21318	C	sp|Q04614|NU4LM_ARATH NADH-ubiquinone oxidoreductase chain 4L OS=Arabidopsis thaliana GN=ND4L PE=2 SV=2	gi|916446687|gb|AKZ24824.1| NADH dehydrogenase subunit 4L (mitochondrion) [Silene antirrhina]	GO:0042773//ATP synthesis coupled electron transport;GO:0055114//obsolete oxidation-reduction process;	-	GO:0016651//oxidoreductase activity, acting on NAD(P)H;	ko00190(Oxidative phosphorylation)
FtPinG0000120100.01	0	0	0	0	0	0	0	0	Ft1	775980	776462	+	483	FtPinG0000120100.01	-	-	-	-	-	-	-	-	-	-
FtPinG0000120700.01	0.357652	0.19787	0	0.10887	0.213281	0.478416	0	0	Ft1	780096	780348	+	253	FtPinG0000120700.01	-	-	-	-	-	-	-	-	-	-
FtPinG0000122200.01	0	0	0	0	0	0	0	0	Ft2	19059207	19059423	+	217	FtPinG0000122200.01	-	K02703	NOG02398;virNOG12824;euNOG04840	C	sp|Q3V554|PSBA_ACOCL Photosystem II protein D1 OS=Acorus calamus GN=psbA PE=3 SV=1	gi|29470191|gb|AAO73132.1| photosystem II protein D1 [Bassia scoparia]	-	-	-	ko00195(Photosynthesis)
FtPinG0000122700.01	0	0	0	0	0	0	0	0	Ft1	793723	793984	+	262	FtPinG0000122700.01	-	-	-	-	-	gi|476507745|ref|YP_007516915.1| hypothetical protein GlmaxMp66 (mitochondrion) [Glycine max] &gt;gi|403311623|gb|AFR34371.1| hypothetical protein GlmaxMp66 (mitochondrion) [Glycine max]	-	-	-	-
FtPinG0000123000.01	0	0	0	0	0	0.0164895	0.0146979	0	Ft1	794662	796554	-	1893	FtPinG0000123000.01	-	-	virNOG26485	R	-	gi|922374974|ref|XP_003599575.2| hypothetical protein MTR_3g035630 [Medicago truncatula] &gt;gi|657392477|gb|AES69826.2| hypothetical protein MTR_3g035630 [Medicago truncatula]	-	-	-	-
FtPinG0000123100.01	0.207172	0.132989	0	0	0.387525	0.0371022	0.238634	0.132256	Ft1	796717	797523	+	807	FtPinG0000123100.01	-	-	virNOG36804	S	-	gi|1024054859|gb|KZV53051.1| hypothetical protein F511_23524 [Dorcoceras hygrometricum]	-	-	-	-
FtPinG0000123700.01	0	0	0	0	0	0	0	0	Ft1	798018	799233	+	1216	FtPinG0000123700.01	-	-	-	-	-	-	-	-	-	-
FtPinG0000124000.01	0	0	0	0	0	0	0	0	Ft2	19051327	19051828	+	500	FtPinG0000124000.01	-	K03935	virNOG11067;virNOG27362;COG0649	C	sp|Q36450|NDUS2_NICSY NADH dehydrogenase [ubiquinone] iron-sulfur protein 2 OS=Nicotiana sylvestris GN=NAD7 PE=2 SV=1	gi|1025391635|ref|XP_016435338.1| PREDICTED: NADH dehydrogenase [ubiquinone] iron-sulfur protein 2-like [Nicotiana tabacum]	-	-	-	ko00190(Oxidative phosphorylation)
FtPinG0000124200.01	0	0	0.0250651	0	0	0	0	0.0624605	Ft1	800571	802811	-	1000	FtPinG0000124200.01	GO:0016651;GO:0048038;GO:0051287;GO:0055114	K03935	virNOG11067	C	sp|P93306|NDUS2_ARATH NADH dehydrogenase [ubiquinone] iron-sulfur protein 2 OS=Arabidopsis thaliana GN=NAD7 PE=1 SV=2	gi|54606714|dbj|BAD66737.1| NADH dehydrogenase subunit 7 (mitochondrion) [Beta vulgaris subsp. vulgaris] &gt;gi|54606758|dbj|BAD66781.1| NADH dehydrogenase subunit 7 (mitochondrion) [Beta vulgaris subsp. vulgaris]	GO:0055114//obsolete oxidation-reduction process;	-	GO:0016651//oxidoreductase activity, acting on NAD(P)H;GO:0048038//quinone binding;GO:0051287//NAD binding;	ko00190(Oxidative phosphorylation)
FtPinG0000124600.01	0	0	0	0	0	0	0	0	Ft1	805017	806442	-	1425	FtPinG0000124600.01	-	-	virNOG13520	J	sp|P42793|RM05_ARATH 60S ribosomal protein L5, mitochondrial OS=Arabidopsis thaliana GN=RPL5 PE=2 SV=1	gi|1024325371|ref|YP_009250126.1| ribosomal protein L5 (mitochondrion) [Gossypium raimondii] &gt;gi|1017029739|gb|AMY15468.1| ribosomal protein L5 (mitochondrion) [Gossypium raimondii]	-	-	-	-
FtPinG0000125600.01	0	0	0	0	0	0	0	0	Ft1	822578	823652	-	1075	FtPinG0000125600.01	-	-	COG2801;virNOG30511	RL	sp|Q99315|YG31B_YEAST Transposon Ty3-G Gag-Pol polyprotein OS=Saccharomyces cerevisiae (strain ATCC 204508 / S288c) GN=TY3B-G PE=1 SV=3	gi|848899822|ref|XP_012850054.1| PREDICTED: uncharacterized protein LOC105969824 [Erythranthe guttata]	-	-	-	-
FtPinG0000125900.01	2.58837	2.84506	4.9595	2.58283	3.82368	2.52737	4.12376	3.07966	Ft1	945852	947773	+	723	FtPinG0000125900.01	-	-	virNOG08434	S	-	gi|802626859|ref|XP_012076446.1| PREDICTED: uncharacterized protein LOC105637567 [Jatropha curcas] &gt;gi|643724326|gb|KDP33527.1| hypothetical protein JCGZ_07098 [Jatropha curcas]	-	-	-	-
FtPinG0000126300.01	14.0211	12.8688	9.89904	9.98337	13.5585	11.1673	16.2244	12.9168	Ft1	961901	967578	+	4479	FtPinG0000126300.01	GO:0005515	K18730	virNOG11093	R	-	gi|902239480|gb|KNA25615.1| hypothetical protein SOVF_004840 isoform A [Spinacia oleracea]	-	-	GO:0005515//protein binding;	-
FtPinG0000126500.01	9.84784	10.7264	8.77391	11.2207	9.23327	11.4511	8.8063	12.7837	Ft1	966775	968935	+	1263	FtPinG0000126500.01	-	K18730	virNOG11093	R	-	gi|731343067|ref|XP_010682707.1| PREDICTED: uncharacterized protein LOC104897519 isoform X1 [Beta vulgaris subsp. vulgaris] &gt;gi|870855691|gb|KMT07407.1| hypothetical protein BVRB_6g150330 isoform A [Beta vulgaris subsp. vulgaris]	-	-	-	-
FtPinG0000126700.01	0.101062	0.103602	0.676349	0.365564	0.268369	0	0.250226	0	Ft1	970088	971135	+	509	FtPinG0000126700.01	GO:0003676;GO:0004523	-	virNOG11531	R	sp|Q9HSF6|RNH_HALSA Ribonuclease HI OS=Halobacterium salinarum (strain ATCC 700922 / JCM 11081 / NRC-1) GN=rnhA PE=1 SV=1	gi|661888206|emb|CDP08323.1| unnamed protein product [Coffea canephora]	-	-	GO:0003676//nucleic acid binding;GO:0004523//RNA-DNA hybrid ribonuclease activity;	-
FtPinG0000127000.01	1.33174	1.04719	1.1309	0.978742	0.804792	1.13568	1.26398	0.887361	Ft1	971696	973303	-	1608	FtPinG0000127000.01	GO:0005515	-	virNOG02028	R	sp|Q0WNP3|PP319_ARATH Pentatricopeptide repeat-containing protein At4g18520, chloroplastic OS=Arabidopsis thaliana GN=PCMP-A2 PE=1 SV=1	gi|590598427|ref|XP_007018892.1| Pentatricopeptide repeat (PPR) superfamily protein, putative [Theobroma cacao] &gt;gi|508724220|gb|EOY16117.1| Pentatricopeptide repeat (PPR) superfamily protein, putative [Theobroma cacao]	-	-	GO:0005515//protein binding;	-
FtPinG0000127100.01	9.67254	6.23633	6.34686	6.91545	7.75803	14.4575	6.55168	8.31105	Ft1	973913	974695	+	783	FtPinG0000127100.01	GO:0015986;GO:0016020;GO:0046933	K02113	virNOG03585	C	sp|P32980|ATPD_TOBAC ATP synthase delta chain, chloroplastic OS=Nicotiana tabacum GN=ATPD PE=2 SV=1	gi|661895363|emb|CDP01168.1| unnamed protein product [Coffea canephora]	GO:0015986//ATP synthesis coupled proton transport;	GO:0016020//membrane;	GO:0046933//proton-transporting ATP synthase activity, rotational mechanism;	ko00195(Photosynthesis);ko00190(Oxidative phosphorylation)
FtPinG0000127400.01	0.402559	0.194894	0.278152	0.103795	0.177603	0.152588	0.27424	0.110151	Ft1	975558	978809	-	2304	FtPinG0000127400.01	GO:0003824	K09955	virNOG07830	R	-	gi|568825675|ref|XP_006467203.1| PREDICTED: uncharacterized protein LOC102617902 [Citrus sinensis] &gt;gi|641845940|gb|KDO64825.1| hypothetical protein CISIN_1g002978mg [Citrus sinensis] &gt;gi|641845941|gb|KDO64826.1| hypothetical protein CISIN_1g002978mg [Citrus sinensis]	-	-	GO:0003824//catalytic activity;	-
FtPinG0000127800.01	35.7975	29.0143	38.8218	29.0091	37.9147	24.6922	32.0359	33.495	Ft1	993738	995518	-	886	FtPinG0000127800.01	GO:0004553;GO:0005618;GO:0005975;GO:0006073;GO:0010411;GO:0016762;GO:0042546;GO:0048046	K08235	virNOG03761	R	sp|Q8LNZ5|XTHB_PHAAN Probable xyloglucan endotransglucosylase/hydrolase protein B OS=Phaseolus angularis GN=XTHB PE=2 SV=1	gi|187372962|gb|ACD03215.1| xyloglucan endotransglucosylase/hydrolase 5 [Actinidia deliciosa]	GO:0005975//carbohydrate metabolic process;GO:0006073//cellular glucan metabolic process;GO:0010411//xyloglucan metabolic process;GO:0042546//cell wall biogenesis;	GO:0005618//cell wall;GO:0048046//apoplast;	GO:0004553//hydrolase activity, hydrolyzing O-glycosyl compounds;GO:0016762//xyloglucan:xyloglucosyl transferase activity;	-
FtPinG0000128000.01	0	0	0	0	0	0	0	0	Ft1	1005294	1006493	-	1200	FtPinG0000128000.01	GO:0000145;GO:0006887	K07195	virNOG04961	U	sp|Q9FGH9|E70B1_ARATH Exocyst complex component EXO70B1 OS=Arabidopsis thaliana GN=EXO70B1 PE=1 SV=1	gi|731343044|ref|XP_010682695.1| PREDICTED: exocyst complex component EXO70B1-like [Beta vulgaris subsp. vulgaris] &gt;gi|870855676|gb|KMT07392.1| hypothetical protein BVRB_6g150180 [Beta vulgaris subsp. vulgaris]	GO:0006887//exocytosis;	GO:0000145//exocyst;	-	-
FtPinG0000128400.01	22.991	18.13	32.8265	14.6804	21.9971	19.4235	23.5978	22.0863	Ft1	1019175	1020679	-	960	FtPinG0000128400.01	GO:0005515	-	virNOG03668	R	sp|Q9FPJ5|LRR1_ARATH Leucine-rich repeat protein 1 OS=Arabidopsis thaliana GN=LRR1 PE=1 SV=1	gi|902236105|gb|KNA24210.1| hypothetical protein SOVF_017580 [Spinacia oleracea]	-	-	GO:0005515//protein binding;	-
FtPinG0000128600.01	0.0649542	0	0	0	0	0	0	0	Ft1	1025174	1026772	-	462	FtPinG0000128600.01	-	K19363	virNOG17969	S	sp|Q94CD4|GILP_ARATH GSH-induced LITAF domain protein OS=Arabidopsis thaliana GN=GILP PE=1 SV=1	gi|703112225|ref|XP_010100062.1| hypothetical protein L484_013174 [Morus notabilis] &gt;gi|587892658|gb|EXB81233.1| hypothetical protein L484_013174 [Morus notabilis]	-	-	-	-
FtPinG0000128700.01	29.2181	32.672	30.6795	46.8642	25.9008	31.0867	27.1597	35.4985	Ft1	1028248	1031259	+	1322	FtPinG0000128700.01	-	-	-	-	-	-	-	-	-	-
FtPinG0000128900.01	0.342287	0.0815996	0.287342	0.116736	0.196093	0.0412601	0.405647	0.287856	Ft1	1036873	1037626	+	679	FtPinG0000128900.01	GO:0005515	-	virNOG35354;virNOG23097	S	-	gi|593331324|ref|XP_007139088.1| hypothetical protein PHAVU_008G000400g [Phaseolus vulgaris] &gt;gi|593331326|ref|XP_007139089.1| hypothetical protein PHAVU_008G000400g [Phaseolus vulgaris] &gt;gi|561012221|gb|ESW11082.1| hypothetical protein PHAVU_008G000400g [Phaseolus vulgaris] &gt;gi|561012222|gb|ESW11083.1| hypothetical protein PHAVU_008G000400g [Phaseolus vulgaris]	-	-	GO:0005515//protein binding;	-
FtPinG0000129200.01	17.4862	22.9083	15.0849	6.16768	46.4501	31.3594	18.7641	13.4307	Ft1	1044872	1045135	-	264	FtPinG0000129200.01	-	-	virNOG23309;virNOG25530;virNOG23610;virNOG24675	S	-	gi|731343128|ref|XP_010682738.1| PREDICTED: uncharacterized protein LOC104897543 [Beta vulgaris subsp. vulgaris] &gt;gi|870855720|gb|KMT07436.1| hypothetical protein BVRB_6g150560 [Beta vulgaris subsp. vulgaris]	-	-	-	-
FtPinG0000129300.01	171.827	248.844	301.923	323.593	294.16	280.883	179.674	273.898	Ft1	1049978	1051023	+	470	FtPinG0000129300.01	GO:0005783	-	virNOG23548;NOG98208	S	sp|Q3T073|SERP2_BOVIN Stress-associated endoplasmic reticulum protein 2 OS=Bos taurus GN=SERP2 PE=3 SV=1	gi|388500206|gb|AFK38169.1| unknown [Medicago truncatula]	-	GO:0005783//endoplasmic reticulum;	-	-
FtPinG0000129600.01	0	0	0	0.0556382	0.17089	0	0	0.105257	Ft1	1052112	1052694	-	507	FtPinG0000129600.01	-	-	virNOG18592	R	sp|Q9C7F7|LTPG1_ARATH Non-specific lipid transfer protein GPI-anchored 1 OS=Arabidopsis thaliana GN=LTPG1 PE=1 SV=1	gi|225425408|ref|XP_002277578.1| PREDICTED: non-specific lipid transfer protein GPI-anchored 1 [Vitis vinifera]	-	-	-	-
FtPinG0000129800.01	9.26692	7.39789	11.7045	12.1253	10.6079	9.12455	10.5341	10.4391	Ft1	1056036	1058455	-	869	FtPinG0000129800.01	-	-	virNOG26752;virNOG11400	S	-	gi|1009152796|ref|XP_015894290.1| PREDICTED: uncharacterized protein LOC107428290 [Ziziphus jujuba] &gt;gi|1009165157|ref|XP_015900892.1| PREDICTED: uncharacterized protein LOC107433996 [Ziziphus jujuba]	-	-	-	-
FtPinG0000130500.01	23.9251	22.5884	23.6162	22.4547	20.8988	24.6583	24.2031	26.344	Ft1	1058664	1060734	+	1321	FtPinG0000130500.01	GO:0016491;GO:0055114	K10765	virNOG07872	A	sp|Q9SA98|ALKBH_ARATH Alpha-ketoglutarate-dependent dioxygenase alkB OS=Arabidopsis thaliana GN=At1g11780 PE=2 SV=2	gi|645230937|ref|XP_008222162.1| PREDICTED: alpha-ketoglutarate-dependent dioxygenase alkB [Prunus mume]	GO:0055114//obsolete oxidation-reduction process;	-	GO:0016491//oxidoreductase activity;	-
FtPinG0000130800.01	9.09561	13.2143	19.4947	10.127	6.79634	8.01807	12.5993	11.4665	Ft1	1061713	1063218	-	762	FtPinG0000130800.01	-	-	virNOG18643	S	sp|Q9FYF7|Y1736_ARATH REF/SRPP-like protein At1g67360 OS=Arabidopsis thaliana GN=At1g67360 PE=2 SV=1	gi|731343198|ref|XP_010682775.1| PREDICTED: REF/SRPP-like protein At1g67360 [Beta vulgaris subsp. vulgaris]	-	-	-	-
FtPinG0000131000.01	10.6741	9.51777	12.2989	12.1178	7.88578	8.86967	12.2341	9.96219	Ft1	1064041	1068220	-	1704	FtPinG0000131000.01	GO:0016791	K17616	virNOG01445	K	sp|Q54GB2|CTSL2_DICDI CTD small phosphatase-like protein 2 OS=Dictyostelium discoideum GN=ctdspl2 PE=3 SV=1	gi|902237147|gb|KNA24657.1| hypothetical protein SOVF_013460 [Spinacia oleracea]	-	-	GO:0016791//phosphatase activity;	-
FtPinG0000131700.01	2.68133	2.45464	8.69144	2.15204	3.92263	3.27218	4.92322	3.08298	Ft1	1075214	1075754	+	540	FtPinG0000131700.01	GO:0046982	-	virNOG23423	K	-	gi|802724271|ref|XP_012085670.1| PREDICTED: nuclear transcription factor Y subunit gamma [Jatropha curcas] &gt;gi|643714130|gb|KDP26795.1| hypothetical protein JCGZ_17953 [Jatropha curcas]	-	-	GO:0046982//protein heterodimerization activity;	-
FtPinG0000132000.01	12.6812	8.66826	13.1153	9.01258	8.19316	8.52202	11.748	9.37992	Ft1	1079911	1081030	-	511	FtPinG0000132000.01	-	-	virNOG10087	R	sp|P0C7R4|PP110_ARATH Pentatricopeptide repeat-containing protein At1g69290 OS=Arabidopsis thaliana GN=At1g69290 PE=2 SV=1	gi|1032302694|gb|OAP17019.1| hypothetical protein AXX17_AT1G63350 [Arabidopsis thaliana]	-	-	-	-
FtPinG0000132200.01	10.111	7.90873	11.1601	10.5688	9.14228	10.1279	11.0589	8.82716	Ft1	1081487	1083316	-	1242	FtPinG0000132200.01	GO:0006486;GO:0016757	-	virNOG10672	WMG	sp|Q6DBG8|ARAD1_ARATH Probable arabinosyltransferase ARAD1 OS=Arabidopsis thaliana GN=ARAD1 PE=1 SV=1	gi|719998864|ref|XP_010255535.1| PREDICTED: probable arabinosyltransferase ARAD1 [Nelumbo nucifera]	GO:0006486//protein glycosylation;	-	GO:0016757//glycosyltransferase activity;	-
FtPinG0000132300.01	9.3345	8.84237	11.9109	8.39696	11.2565	7.76579	11.3838	10.0027	Ft1	1084962	1093711	+	2782	FtPinG0000132300.01	GO:0003824	K01228	virNOG09226	G	sp|F4HTM3|GCS1_ARATH Mannosyl-oligosaccharide glucosidase GCS1 OS=Arabidopsis thaliana GN=GCS1 PE=1 SV=1	gi|731343248|ref|XP_010682799.1| PREDICTED: mannosyl-oligosaccharide glucosidase GCS1-like isoform X1 [Beta vulgaris subsp. vulgaris] &gt;gi|870855769|gb|KMT07485.1| hypothetical protein BVRB_6g151020 [Beta vulgaris subsp. vulgaris]	-	-	GO:0003824//catalytic activity;	ko04141(Protein processing in endoplasmic reticulum);ko00510(N-Glycan biosynthesis)
FtPinG0000132600.01	30.7185	28.4587	30.5388	25.203	36.9836	33.4416	37.3972	31.0297	Ft1	1093926	1097269	-	1241	FtPinG0000132600.01	-	K14308	virNOG06186	YU	sp|Q8GYF7|NUP54_ARATH Nuclear pore complex protein NUP54 OS=Arabidopsis thaliana GN=NUP54 PE=1 SV=1	gi|596168803|ref|XP_007223041.1| hypothetical protein PRUPE_ppa006918mg [Prunus persica] &gt;gi|462419977|gb|EMJ24240.1| hypothetical protein PRUPE_ppa006918mg [Prunus persica]	-	-	-	ko03013(Nucleocytoplasmic transport)
FtPinG0000132700.01	23.0938	25.5185	26.738	35.7323	22.256	28.2006	22.9212	30.3013	Ft1	1098612	1101263	+	1546	FtPinG0000132700.01	GO:0003924;GO:0005525	K06949	virNOG03320	R	sp|Q4V399|RSGA1_ARATH Small ribosomal subunit biogenesis GTPase RsgA 1, mitochondrial OS=Arabidopsis thaliana GN=rsgA PE=2 SV=1	gi|1035902850|gb|OAY32449.1| hypothetical protein MANES_13G018400 [Manihot esculenta]	-	-	GO:0003924//GTPase activity;GO:0005525//GTP binding;	ko00730(Thiamine metabolism)
FtPinG0000133000.01	7.68379	4.45852	8.0482	2.20988	4.62559	3.85219	8.31862	4.61227	Ft1	1101741	1103171	-	1290	FtPinG0000133000.01	-	-	virNOG11337;virNOG35664	S	-	gi|731343262|ref|XP_010682806.1| PREDICTED: uncharacterized protein At3g27210-like [Beta vulgaris subsp. vulgaris]	-	-	-	-
FtPinG0000133100.01	48.8161	48.2152	40.6053	53.3393	45.6932	53.9798	48.8244	52.3747	Ft1	1108458	1115949	+	3997	FtPinG0000133100.01	GO:0003676;GO:0004386;GO:0005524	K12815	virNOG08762	A	sp|F4K2E9|PRP16_ARATH Pre-mRNA-splicing factor ATP-dependent RNA helicase DEAH7 OS=Arabidopsis thaliana GN=CUV PE=1 SV=1	gi|1035897980|gb|OAY27582.1| hypothetical protein MANES_16G136600 [Manihot esculenta]	-	-	GO:0003676//nucleic acid binding;GO:0004386//helicase activity;GO:0005524//ATP binding;	ko03040(Spliceosome)
FtPinG0000133700.01	0.065781	0.128033	0.0630532	0.0704451	0.207008	0	0.0671934	0.20795	Ft1	1112684	1113074	+	391	FtPinG0000133700.01	-	-	-	-	-	-	-	-	-	-
FtPinG0000133900.01	6.55611	5.47252	12.3208	11.0346	4.77221	6.54457	7.84925	9.10916	Ft1	1127018	1130943	+	2610	FtPinG0000133900.01	GO:0004842;GO:0005488;GO:0005515;GO:0016567	-	virNOG01636	S	sp|Q9C7G1|PUB45_ARATH U-box domain-containing protein 45 OS=Arabidopsis thaliana GN=PUB45 PE=1 SV=1	gi|147865125|emb|CAN79836.1| hypothetical protein VITISV_036163 [Vitis vinifera]	GO:0016567//protein ubiquitination;	-	GO:0004842//ubiquitin-protein transferase activity;GO:0005488//binding;GO:0005515//protein binding;	-
FtPinG0000134200.01	0.955769	0.145001	0.807765	0.695904	0.425576	0.512152	0.779014	0.314849	Ft1	1131470	1132491	-	944	FtPinG0000134200.01	-	-	virNOG23131	S	-	gi|703125034|ref|XP_010103206.1| hypothetical protein L484_006758 [Morus notabilis] &gt;gi|587906956|gb|EXB94992.1| hypothetical protein L484_006758 [Morus notabilis]	-	-	-	-
FtPinG0000134400.01	0.924549	0.591687	1.70211	0.651835	0.625388	0.298713	0.48383	0.54231	Ft1	1137050	1140294	-	2431	FtPinG0000134400.01	-	-	-	-	-	gi|731343317|ref|XP_010682835.1| PREDICTED: uncharacterized protein LOC104897609 [Beta vulgaris subsp. vulgaris] &gt;gi|870855795|gb|KMT07511.1| hypothetical protein BVRB_6g151250 [Beta vulgaris subsp. vulgaris]	-	-	-	-
FtPinG0000134600.01	0.755433	0.507191	1.6596	0.519819	0.436112	0.41091	0.717139	0.341637	Ft1	1140450	1143572	-	1654	FtPinG0000134600.01	GO:0008137;GO:0010181;GO:0051539;GO:0055114	K03942	virNOG01084	C	sp|Q9FNN5|NDUV1_ARATH NADH dehydrogenase [ubiquinone] flavoprotein 1, mitochondrial OS=Arabidopsis thaliana GN=At5g08530 PE=1 SV=1	gi|567891125|ref|XP_006438083.1| hypothetical protein CICLE_v10033600mg, partial [Citrus clementina] &gt;gi|557540279|gb|ESR51323.1| hypothetical protein CICLE_v10033600mg, partial [Citrus clementina]	GO:0055114//obsolete oxidation-reduction process;	-	GO:0008137//NADH dehydrogenase (ubiquinone) activity;GO:0010181//FMN binding;GO:0051539//4 iron, 4 sulfur cluster binding;	ko00190(Oxidative phosphorylation)
FtPinG0000134700.01	65.7216	25.1813	50.4216	33.9292	32.6593	24.1034	53.6494	27.7468	Ft1	1153496	1157258	+	2694	FtPinG0000134700.01	GO:0016491;GO:0016702;GO:0046872;GO:0055114	K00454	virNOG06110	E	sp|Q9CAG3|LOX6_ARATH Lipoxygenase 6, chloroplastic OS=Arabidopsis thaliana GN=LOX6 PE=2 SV=1	gi|1009152894|ref|XP_015894343.1| PREDICTED: lipoxygenase 6, chloroplastic [Ziziphus jujuba]	GO:0055114//obsolete oxidation-reduction process;	-	GO:0016491//oxidoreductase activity;GO:0016702//oxidoreductase activity, acting on single donors with incorporation of molecular oxygen, incorporation of two atoms of oxygen;GO:0046872//metal ion binding;	ko00592(alpha-Linolenic acid metabolism);ko00591(Linoleic acid metabolism)
FtPinG0000135000.01	60.4005	61.6378	49.5763	76.4213	53.5262	55.4514	53.3214	57.9105	Ft1	1159712	1163956	-	2410	FtPinG0000135000.01	GO:0004672;GO:0005524;GO:0006468	K08818	NOG02830;virNOG03111	T	sp|A2XUW1|CDKG2_ORYSI Cyclin-dependent kinase G-2 OS=Oryza sativa subsp. indica GN=CDKG-2 PE=3 SV=1	gi|731343350|ref|XP_010682849.1| PREDICTED: cyclin-dependent kinase G-2 [Beta vulgaris subsp. vulgaris] &gt;gi|870855812|gb|KMT07528.1| hypothetical protein BVRB_6g151410 isoform A [Beta vulgaris subsp. vulgaris]	GO:0006468//protein phosphorylation;	-	GO:0004672//protein kinase activity;GO:0005524//ATP binding;	-
FtPinG0000135200.01	7.97705	4.95551	26.0978	14.231	8.32761	4.86343	8.5594	4.33467	Ft1	1171261	1172985	-	1312	FtPinG0000135200.01	-	-	virNOG09920	S	-	gi|802724101|ref|XP_012085617.1| PREDICTED: uncharacterized protein LOC105644764 isoform X1 [Jatropha curcas] &gt;gi|802724104|ref|XP_012085619.1| PREDICTED: uncharacterized protein LOC105644764 isoform X1 [Jatropha curcas] &gt;gi|643714092|gb|KDP26757.1| hypothetical protein JCGZ_17915 [Jatropha curcas]	-	-	-	-
FtPinG0000135300.01	6.43242	6.44493	7.13124	5.27446	6.45058	8.37637	8.155	7.11209	Ft1	1174588	1178217	+	2229	FtPinG0000135300.01	GO:0071949	-	virNOG06636	HC	sp|P42534|HYDL_STRCO Putative polyketide hydroxylase OS=Streptomyces coelicolor (strain ATCC BAA-471 / A3(2) / M145) GN=SCO5321 PE=3 SV=2	gi|823158731|ref|XP_012479200.1| PREDICTED: uncharacterized protein LOC105794533 isoform X2 [Gossypium raimondii] &gt;gi|763763734|gb|KJB30988.1| hypothetical protein B456_005G171200 [Gossypium raimondii]	-	-	GO:0071949//FAD binding;	-
FtPinG0000135500.01	47.2395	59.2162	59.9864	95.9106	33.4242	68.2775	49.2445	59.1821	Ft1	1179687	1180495	+	809	FtPinG0000135500.01	GO:0016021	-	virNOG04395	S	sp|Q8GYK7|Y5285_ARATH TLC domain-containing protein At5g14285 OS=Arabidopsis thaliana GN=At5g14285 PE=2 SV=1	gi|764612725|ref|XP_004305930.2| PREDICTED: transmembrane protein 136 [Fragaria vesca subsp. vesca]	-	GO:0016021//integral component of membrane;	-	-
FtPinG0000135800.01	3.08279	1.70865	7.23873	4.14782	2.23389	2.8048	2.58469	1.90071	Ft1	1180950	1183194	-	1929	FtPinG0000135800.01	GO:0005515	-	virNOG08684	R	-	gi|1035902807|gb|OAY32406.1| hypothetical protein MANES_13G015400 [Manihot esculenta]	-	-	GO:0005515//protein binding;	-
FtPinG0000136000.01	2.03557	4.39849	2.46341	7.35377	0.665634	1.19677	2.12878	3.4813	Ft1	1183899	1185846	-	1215	FtPinG0000136000.01	GO:0006006;GO:0016620;GO:0050661;GO:0051287;GO:0055114	K00134	virNOG03816	G	sp|Q7FAH2|G3PC2_ORYSJ Glyceraldehyde-3-phosphate dehydrogenase 2, cytosolic OS=Oryza sativa subsp. japonica GN=GAPC2 PE=1 SV=1	gi|74419004|gb|ABA03227.1| glyceraldehyde-3-phosphate dehydrogenase [Populus maximowiczii x Populus nigra]	GO:0006006//glucose metabolic process;GO:0055114//obsolete oxidation-reduction process;	-	GO:0016620//oxidoreductase activity, acting on the aldehyde or oxo group of donors, NAD or NADP as acceptor;GO:0050661//NADP binding;GO:0051287//NAD binding;	ko00710(Carbon fixation in photosynthetic organisms);ko00010(Glycolysis / Gluconeogenesis)
FtPinG0000136200.01	37.202	39.3318	36.3655	38.5017	36.3088	42.0172	42.1736	44.6188	Ft1	1186839	1190064	-	2084	FtPinG0000136200.01	GO:0005515;GO:0006614;GO:0008312;GO:0048500	K03108	virNOG03510	U	sp|P33731|SRP72_CANLF Signal recognition particle subunit SRP72 OS=Canis lupus familiaris GN=SRP72 PE=1 SV=3	gi|1009153029|ref|XP_015894415.1| PREDICTED: signal recognition particle subunit SRP72 [Ziziphus jujuba]	GO:0006614//SRP-dependent cotranslational protein targeting to membrane;	GO:0048500//signal recognition particle;	GO:0005515//protein binding;GO:0008312//7S RNA binding;	ko03060(Protein export)
FtPinG0000136800.01	0	0.198655	0.290687	0.557057	0	0	0.110409	0	Ft1	1188459	1188710	-	252	FtPinG0000136800.01	-	-	-	-	-	-	-	-	-	-
FtPinG0000136900.01	0	0	0	0	0	0	0	0	Ft1	1190625	1197873	+	3829	FtPinG0000136900.01	-	-	KOG1075;NOG164396;virNOG28351;virNOG38188	SR	-	gi|947089731|gb|KRH38396.1| hypothetical protein GLYMA_09G133500 [Glycine max]	-	-	-	-
FtPinG0000137300.01	0	0	0	0	0	0	0	0	Ft1	1190625	1194049	+	3829	FtPinG0000137300.01	-	-	KOG1075;NOG164396;virNOG28351;virNOG38188	SR	-	gi|947089731|gb|KRH38396.1| hypothetical protein GLYMA_09G133500 [Glycine max]	-	-	-	-
FtPinG0000137900.01	33.8536	34.0969	34.8661	39.4921	29.2989	32.6844	31.021	30.5559	Ft1	1208495	1211030	+	1619	FtPinG0000137900.01	GO:0000159;GO:0005488;GO:0007165;GO:0019888	K11584	virNOG02638	T	sp|Q9LU89|2A5N_ARATH Serine/threonine protein phosphatase 2A 59 kDa regulatory subunit B&apos; eta isoform OS=Arabidopsis thaliana GN=B&apos;ETA PE=1 SV=1	gi|731343423|ref|XP_010682885.1| PREDICTED: serine/threonine protein phosphatase 2A 57 kDa regulatory subunit B&apos; theta isoform-like [Beta vulgaris subsp. vulgaris] &gt;gi|731343425|ref|XP_010682886.1| PREDICTED: serine/threonine protein phosphatase 2A 57 kDa regulatory subunit B&apos; theta isoform-like [Beta vulgaris subsp. vulgaris] &gt;gi|870855837|gb|KMT07553.1| hypothetical protein BVRB…	GO:0007165//signal transduction;	GO:0000159//protein phosphatase type 2A complex;	GO:0005488//binding;GO:0019888//protein phosphatase regulator activity;	ko03015(mRNA surveillance pathway)
FtPinG0000138300.01	20.5033	16.1524	18.1547	18.4818	17.9175	15.0966	21.6128	19.9343	Ft1	1217677	1221301	+	2141	FtPinG0000138300.01	GO:0000159;GO:0005488;GO:0007165;GO:0019888	K11584	virNOG02638	T	sp|Q9LU89|2A5N_ARATH Serine/threonine protein phosphatase 2A 59 kDa regulatory subunit B&apos; eta isoform OS=Arabidopsis thaliana GN=B&apos;ETA PE=1 SV=1	gi|731343421|ref|XP_010682883.1| PREDICTED: serine/threonine protein phosphatase 2A 57 kDa regulatory subunit B&apos; theta isoform-like [Beta vulgaris subsp. vulgaris] &gt;gi|870855836|gb|KMT07552.1| hypothetical protein BVRB_6g151630 [Beta vulgaris subsp. vulgaris]	GO:0007165//signal transduction;	GO:0000159//protein phosphatase type 2A complex;	GO:0005488//binding;GO:0019888//protein phosphatase regulator activity;	ko03015(mRNA surveillance pathway)
FtPinG0000139200.01	3.16245	2.62268	2.86151	2.13175	2.42277	3.53924	2.70579	2.74126	Ft1	1223169	1225493	-	1597	FtPinG0000139200.01	-	-	virNOG02015	R	sp|Q8W4I6|BPG2_ARATH GTP-binding protein BRASSINAZOLE INSENSITIVE PALE GREEN 2, chloroplastic OS=Arabidopsis thaliana GN=BPG2 PE=1 SV=1	gi|731313542|ref|XP_010680796.1| PREDICTED: uncharacterized protein LOC104895857 isoform X1 [Beta vulgaris subsp. vulgaris] &gt;gi|870868742|gb|KMT19545.1| hypothetical protein BVRB_1g011660 [Beta vulgaris subsp. vulgaris]	-	-	-	-
FtPinG0000139400.01	8.44228	7.8975	6.30643	6.75015	7.2035	10.6383	7.24769	7.72103	Ft1	1226378	1227115	-	738	FtPinG0000139400.01	GO:0005515	-	virNOG08301;virNOG13296	O	sp|Q9SZL5|PP356_ARATH Pentatricopeptide repeat-containing protein At4g38150 OS=Arabidopsis thaliana GN=At4g38150 PE=2 SV=1	gi|1029010812|ref|XP_016669248.1| PREDICTED: pentatricopeptide repeat-containing protein At4g38150-like [Gossypium hirsutum]	-	-	GO:0005515//protein binding;	-
FtPinG0000140600.01	0.67092	0.437013	0	0.106348	0.505298	1.38839	0.184409	0.17128	Ft1	1235367	1235884	-	518	FtPinG0000140600.01	-	K00558	virNOG26521;virNOG25774	OR	sp|P10978|POLX_TOBAC Retrovirus-related Pol polyprotein from transposon TNT 1-94 OS=Nicotiana tabacum PE=2 SV=1	gi|1012342348|gb|KYP53542.1| Retrovirus-related Pol polyprotein from transposon TNT 1-94 [Cajanus cajan]	-	-	-	ko00270(Cysteine and methionine metabolism)
FtPinG0000140800.01	0.235885	0.300008	0.174421	0.214793	0.384467	0.415931	0.128002	0.260453	Ft1	1237231	1239167	-	1548	FtPinG0000140800.01	GO:0005506;GO:0016705;GO:0020037;GO:0055114	-	virNOG06214	Q	sp|O81970|C71A9_SOYBN Cytochrome P450 71A9 OS=Glycine max GN=CYP71A9 PE=2 SV=1	gi|731357058|ref|XP_010690007.1| PREDICTED: cytochrome P450 71A1-like [Beta vulgaris subsp. vulgaris] &gt;gi|870849386|gb|KMT01634.1| hypothetical protein BVRB_9g210960 isoform A [Beta vulgaris subsp. vulgaris]	GO:0055114//obsolete oxidation-reduction process;	-	GO:0005506//iron ion binding;GO:0016705//oxidoreductase activity, acting on paired donors, with incorporation or reduction of molecular oxygen;GO:0020037//heme binding;	-
FtPinG0000140900.01	0.0811197	0	0.06971	0	0	0	0.121498	0	Ft1	1243351	1244534	+	687	FtPinG0000140900.01	GO:0003677	K09422	virNOG08210	K	sp|P81394|MYB15_ANTMA Myb-related protein 315 OS=Antirrhinum majus GN=MYB315 PE=2 SV=1	gi|1035902782|gb|OAY32381.1| hypothetical protein MANES_13G013500 [Manihot esculenta]	-	-	GO:0003677//DNA binding;	-
FtPinG0000141100.01	0	0	0.0269517	0.0845155	0	0	0.0299173	0	Ft1	1263048	1266596	+	930	FtPinG0000141100.01	-	K10251	virNOG09681;virNOG01153;COG0300	QR	sp|Q8L9C4|KCR1_ARATH Very-long-chain 3-oxoacyl-CoA reductase 1 OS=Arabidopsis thaliana GN=KCR1 PE=1 SV=1	gi|470148953|ref|XP_004310011.1| PREDICTED: very-long-chain 3-oxoacyl-CoA reductase-like protein At1g24470 [Fragaria vesca subsp. vesca]	-	-	-	ko01040(Biosynthesis of unsaturated fatty acids);ko00062(Fatty acid elongation)
FtPinG0000141400.01	6.57918	3.59773	9.58157	3.92076	2.32366	4.67394	4.06889	3.02554	Ft1	1272487	1277496	-	1208	FtPinG0000141400.01	GO:0016747	K13065	virNOG03056;NOG150375	R	-	gi|902191923|gb|KNA11947.1| hypothetical protein SOVF_130380, partial [Spinacia oleracea]	-	-	GO:0016747//acyltransferase activity, transferring groups other than amino-acyl groups;	ko00945(Stilbenoid, diarylheptanoid and gingerol biosynthesis);ko00941(Flavonoid biosynthesis);ko00940(Phenylpropanoid biosynthesis)
FtPinG0000142200.01	0.124883	0.0402076	1.38296	0.196925	0.24235	0	0.309582	0.0453269	Ft1	1301381	1302069	-	689	FtPinG0000142200.01	-	-	virNOG06196	R	-	gi|743831758|ref|XP_011024108.1| PREDICTED: uncharacterized protein LOC105125391 [Populus euphratica]	-	-	-	-
FtPinG0000142900.01	0.0320531	0	0	0.029271	0.0274487	0.0595443	0.0591351	0.0331884	Ft1	1309907	1311289	+	941	FtPinG0000142900.01	-	-	virNOG11796	S	sp|Q6PAV2|HERC4_MOUSE Probable E3 ubiquitin-protein ligase HERC4 OS=Mus musculus GN=Herc4 PE=1 SV=2	gi|702276524|ref|XP_010044521.1| PREDICTED: ultraviolet-B receptor UVR8 [Eucalyptus grandis] &gt;gi|702276527|ref|XP_010044522.1| PREDICTED: ultraviolet-B receptor UVR8 [Eucalyptus grandis] &gt;gi|629122119|gb|KCW86609.1| hypothetical protein EUGRSUZ_B03238 [Eucalyptus grandis]	-	-	-	-
FtPinG0000143200.01	27.5307	29.6008	25.1352	27.1381	30.9418	25.6602	29.9462	29.5091	Ft1	1312724	1316571	-	2488	FtPinG0000143200.01	GO:0003676	K14398	virNOG11180;KOG0118	A	sp|Q9VSH4|CPSF6_DROME Cleavage and polyadenylation specificity factor subunit CG7185 OS=Drosophila melanogaster GN=CG7185 PE=1 SV=2	gi|1021025815|gb|KZM83603.1| hypothetical protein DCAR_031172 [Daucus carota subsp. sativus]	-	-	GO:0003676//nucleic acid binding;	ko03015(mRNA surveillance pathway)
FtPinG0000143500.01	5.12519	0.343896	7.99471	0.275035	4.96074	0.738523	17.7154	0.880932	Ft1	1335194	1336529	+	1336	FtPinG0000143500.01	GO:0005515	-	virNOG04037	R	sp|O48716|JGB_ARATH Protein JINGUBANG OS=Arabidopsis thaliana GN=JGB PE=1 SV=1	gi|1035904835|gb|OAY34433.1| hypothetical protein MANES_12G020000 [Manihot esculenta]	-	-	GO:0005515//protein binding;	-
FtPinG0000143900.01	0	0	0	0	0	0	0	0	Ft1	1347964	1348351	+	283	FtPinG0000143900.01	GO:0005978;GO:0008878;GO:0009058;GO:0016779	K00975	virNOG01537	M	sp|P52416|GLGS1_VICFA Glucose-1-phosphate adenylyltransferase small subunit 1, chloroplastic OS=Vicia faba GN=AGPC PE=2 SV=1	gi|976926725|gb|KVI10577.1| ADP-glucose pyrophosphorylase, conserved site-containing protein [Cynara cardunculus var. scolymus]	GO:0005978//glycogen biosynthetic process;GO:0009058//biosynthetic process;	-	GO:0008878//glucose-1-phosphate adenylyltransferase activity;GO:0016779//nucleotidyltransferase activity;	ko00520(Amino sugar and nucleotide sugar metabolism);ko00500(Starch and sucrose metabolism)
FtPinG0000145000.01	1.84994	1.03781	3.66661	4.87756	2.8424	3.5956	2.74195	3.03103	Ft1	1375057	1377467	-	1762	FtPinG0000145000.01	-	-	virNOG05458;virNOG10927	S	sp|Q9FXE2|SEOC_ARATH Protein SIEVE ELEMENT OCCLUSION C OS=Arabidopsis thaliana GN=SEOC PE=4 SV=2	gi|731342332|ref|XP_010682346.1| PREDICTED: uncharacterized protein LOC104897215 isoform X1 [Beta vulgaris subsp. vulgaris] &gt;gi|870855893|gb|KMT07596.1| hypothetical protein BVRB_6g147290 isoform A [Beta vulgaris subsp. vulgaris]	-	-	-	-
FtPinG0000145100.01	2.53745	2.34176	2.26931	2.63461	1.51214	1.55753	2.26264	1.94741	Ft1	1382408	1385821	+	3322	FtPinG0000145100.01	GO:0005506;GO:0016705;GO:0020037;GO:0055114	K15402	virNOG09577	Q	sp|Q9FMY1|C86B1_ARATH Cytochrome P450 86B1 OS=Arabidopsis thaliana GN=CYP86B1 PE=2 SV=1	gi|731342590|ref|XP_010682470.1| PREDICTED: cytochrome P450 86B1-like [Beta vulgaris subsp. vulgaris]	GO:0055114//obsolete oxidation-reduction process;	-	GO:0005506//iron ion binding;GO:0016705//oxidoreductase activity, acting on paired donors, with incorporation or reduction of molecular oxygen;GO:0020037//heme binding;	ko00073(Cutin, suberine and wax biosynthesis)
FtPinG0000145400.01	0.235678	0.655285	0.215064	0.346314	0.415316	0.558428	0.231041	0.461215	Ft1	1387460	1389335	-	1932	FtPinG0000145400.01	GO:0004553;GO:0005975	-	virNOG01546	O	sp|P19487|GUNA_XANCP Major extracellular endoglucanase OS=Xanthomonas campestris pv. campestris (strain ATCC 33913 / DSM 3586 / NCPPB 528 / LMG 568 / P 25) GN=engXCA PE=1 SV=2	gi|1009153113|ref|XP_015894462.1| PREDICTED: uncharacterized protein LOC107428448 [Ziziphus jujuba]	GO:0005975//carbohydrate metabolic process;	-	GO:0004553//hydrolase activity, hydrolyzing O-glycosyl compounds;	-
FtPinG0000146400.01	0.354691	0.530996	0.305411	0.163788	0.329056	0.309829	0.385461	0.39194	Ft1	1392131	1393983	-	1620	FtPinG0000146400.01	GO:0004553;GO:0005975	-	virNOG01546	O	sp|P19487|GUNA_XANCP Major extracellular endoglucanase OS=Xanthomonas campestris pv. campestris (strain ATCC 33913 / DSM 3586 / NCPPB 528 / LMG 568 / P 25) GN=engXCA PE=1 SV=2	gi|566184672|ref|XP_002312657.2| hypothetical protein POPTR_0008s18380g [Populus trichocarpa] &gt;gi|550333368|gb|EEE90024.2| hypothetical protein POPTR_0008s18380g [Populus trichocarpa]	GO:0005975//carbohydrate metabolic process;	-	GO:0004553//hydrolase activity, hydrolyzing O-glycosyl compounds;	-
FtPinG0000146600.01	30.7618	28.3168	36.0523	30.1298	27.4357	34.5711	39.4771	36.1961	Ft1	1394968	1397443	-	1787	FtPinG0000146600.01	GO:0004553;GO:0005975	-	virNOG01546	O	sp|P19487|GUNA_XANCP Major extracellular endoglucanase OS=Xanthomonas campestris pv. campestris (strain ATCC 33913 / DSM 3586 / NCPPB 528 / LMG 568 / P 25) GN=engXCA PE=1 SV=2	gi|643714004|gb|KDP26669.1| hypothetical protein JCGZ_17827 [Jatropha curcas]	GO:0005975//carbohydrate metabolic process;	-	GO:0004553//hydrolase activity, hydrolyzing O-glycosyl compounds;	-
FtPinG0000147400.01	11.8293	6.07898	8.3552	3.72381	5.52091	3.61632	8.67033	6.38434	Ft1	1398887	1402589	-	1867	FtPinG0000147400.01	-	K16280	virNOG02002	O	sp|Q9LY87|RGLG2_ARATH E3 ubiquitin-protein ligase RGLG2 OS=Arabidopsis thaliana GN=RGLG2 PE=1 SV=1	gi|1035902879|gb|OAY32478.1| hypothetical protein MANES_13G021000 [Manihot esculenta]	-	-	-	-
FtPinG0000147500.01	38.285	37.6594	34.9608	48.1985	29.7631	40.4004	32.9515	40.1519	Ft1	1410602	1414262	+	1760	FtPinG0000147500.01	GO:0004672;GO:0005524;GO:0006468	K08287	virNOG06731	T	sp|P51567|AFC2_ARATH Serine/threonine-protein kinase AFC2 OS=Arabidopsis thaliana GN=AFC2 PE=1 SV=1	gi|731342214|ref|XP_010682285.1| PREDICTED: serine/threonine-protein kinase AFC2-like [Beta vulgaris subsp. vulgaris]	GO:0006468//protein phosphorylation;	-	GO:0004672//protein kinase activity;GO:0005524//ATP binding;	-
FtPinG0000147800.01	15.8415	15.7919	18.1865	19.0704	20.3462	17.7053	19.7033	21.8499	Ft1	1415150	1419655	-	2006	FtPinG0000147800.01	-	K13150	virNOG07559	S	sp|Q8RWK8|COIL_ARATH Coilin OS=Arabidopsis thaliana GN=COIL PE=1 SV=1	gi|902239763|gb|KNA25705.1| hypothetical protein SOVF_003260 [Spinacia oleracea]	-	-	-	-
FtPinG0000148000.01	47.0027	48.6022	48.0989	52.5279	43.248	55.028	48.302	50.0294	Ft1	1420782	1425311	-	1829	FtPinG0000148000.01	-	-	virNOG09516	S	sp|Q9LIN9|PAGR_ARATH Protein PECTIC ARABINOGALACTAN SYNTHESIS-RELATED OS=Arabidopsis thaliana GN=PAGR PE=2 SV=1	gi|567891415|ref|XP_006438228.1| hypothetical protein CICLE_v10031037mg [Citrus clementina] &gt;gi|557540424|gb|ESR51468.1| hypothetical protein CICLE_v10031037mg [Citrus clementina]	-	-	-	-
FtPinG0000149200.01	0	0.296804	0.0946458	0.10887	0	0	0.207689	0	Ft1	1424579	1424831	-	253	FtPinG0000149200.01	-	-	-	-	-	-	-	-	-	-
FtPinG0000149300.01	18.6307	23.1982	18.0112	25.8642	16.2532	30.3154	17.5459	29.0864	Ft1	1428916	1430640	+	940	FtPinG0000149300.01	-	K03517	virNOG21126;virNOG03992	HR	sp|Q9FXE3|SUFE2_ARATH SufE-like protein 2, chloroplastic OS=Arabidopsis thaliana GN=SUFE2 PE=2 SV=1	gi|902239768|gb|KNA25710.1| hypothetical protein SOVF_003310 [Spinacia oleracea]	-	-	-	ko00760(Nicotinate and nicotinamide metabolism)
FtPinG0000149500.01	64.639	61.137	49.0474	45.612	59.0299	55.1039	63.7871	59.7638	Ft1	1431272	1434342	+	1930	FtPinG0000149500.01	GO:0003743	-	virNOG08722	S	sp|Q9LIN5|IF4B1_ARATH Eukaryotic translation initiation factor 4B1 OS=Arabidopsis thaliana GN=EIF4B1 PE=1 SV=1	gi|823135357|ref|XP_012467443.1| PREDICTED: uncharacterized protein LOC105785826 [Gossypium raimondii] &gt;gi|763748186|gb|KJB15625.1| hypothetical protein B456_002G188100 [Gossypium raimondii]	-	-	GO:0003743//translation initiation factor activity;	-
FtPinG0000149700.01	9.85128	4.6548	18.3009	8.7229	7.49463	5.0124	12.4185	4.53913	Ft1	1434555	1436930	+	1368	FtPinG0000149700.01	GO:0016788	-	virNOG09573	R	sp|Q9LIN2|GDL53_ARATH GDSL esterase/lipase At3g26430 OS=Arabidopsis thaliana GN=At3g26430 PE=2 SV=1	gi|590695220|ref|XP_007044829.1| GDSL-like Lipase/Acylhydrolase superfamily protein [Theobroma cacao] &gt;gi|508708764|gb|EOY00661.1| GDSL-like Lipase/Acylhydrolase superfamily protein [Theobroma cacao]	-	-	GO:0016788//hydrolase activity, acting on ester bonds;	-
FtPinG0000150000.01	3.85818	1.43082	2.30931	1.18346	1.74256	0.718515	1.69164	0.949576	Ft1	1437469	1438404	-	936	FtPinG0000150000.01	-	-	virNOG08158	S	-	gi|731342262|ref|XP_010682310.1| PREDICTED: uncharacterized protein LOC104897184 [Beta vulgaris subsp. vulgaris]	-	-	-	-
FtPinG0000150200.01	1.61154	1.50432	2.84194	0.67408	1.67757	1.17795	1.62076	0.886423	Ft1	1439085	1440871	-	1415	FtPinG0000150200.01	GO:0003824;GO:0043169	K17506	virNOG05969	T	sp|Q9FXE4|P2C14_ARATH Probable protein phosphatase 2C 14 OS=Arabidopsis thaliana GN=At1g67820 PE=2 SV=2	gi|731342262|ref|XP_010682310.1| PREDICTED: uncharacterized protein LOC104897184 [Beta vulgaris subsp. vulgaris]	-	-	GO:0003824//catalytic activity;GO:0043169//cation binding;	-
FtPinG0000150400.01	11.386	12.4195	13.1089	6.80237	17.4189	8.06323	11.143	7.39587	Ft1	1442968	1444849	-	1414	FtPinG0000150400.01	GO:0003830;GO:0006487;GO:0016020	K00737	virNOG02214	G	sp|Q02527|MGAT3_RAT Beta-1,4-mannosyl-glycoprotein 4-beta-N-acetylglucosaminyltransferase OS=Rattus norvegicus GN=Mgat3 PE=1 SV=2	gi|728846254|gb|KHG25697.1| Beta-1,4-mannosyl-glycoprotein 4-beta-N-acetylglucosaminyltransferase [Gossypium arboreum]	GO:0006487//protein N-linked glycosylation;	GO:0016020//membrane;	GO:0003830//beta-1,4-mannosylglycoprotein 4-beta-N-acetylglucosaminyltransferase activity;	ko00510(N-Glycan biosynthesis)
FtPinG0000150500.01	3.26953	1.54885	5.62723	1.46194	1.87898	0.815981	3.08103	1.80617	Ft1	1458889	1460951	+	1786	FtPinG0000150500.01	GO:0005515	-	virNOG10294	R	sp|Q9C9V6|Y1790_ARATH BTB/POZ domain-containing protein At1g67900 OS=Arabidopsis thaliana GN=At1g67900 PE=1 SV=1	gi|255578335|ref|XP_002530034.1| PREDICTED: BTB/POZ domain-containing protein At1g67900 [Ricinus communis] &gt;gi|223530450|gb|EEF32334.1| signal transducer, putative [Ricinus communis]	-	-	GO:0005515//protein binding;	-
FtPinG0000150800.01	0	0	0	0	0	0	0	0	Ft1	1466980	1467984	-	1005	FtPinG0000150800.01	GO:0003677;GO:0003700;GO:0006355	-	virNOG20995;virNOG15012	SK	sp|Q9FYK5|ESR2_ARATH Ethylene-responsive transcription factor ESR2 OS=Arabidopsis thaliana GN=ESR2 PE=1 SV=1	gi|984880768|ref|NP_001306188.1| ethylene-responsive transcription factor ESR1-like [Malus domestica] &gt;gi|772518112|gb|AJW82920.1| AP2/ERF domain transcription factor [Malus domestica]	GO:0006355//regulation of transcription, DNA-templated;	-	GO:0003677//DNA binding;GO:0003700//DNA-binding transcription factor activity;	-
FtPinG0000151000.01	46.4225	52.1339	67.5565	123.821	32.1329	77.1553	38.3261	87.1982	Ft1	1488796	1490115	-	1248	FtPinG0000151000.01	GO:0005515	-	virNOG02833;virNOG00976	R	sp|Q8VYG9|PIRL9_ARATH Plant intracellular Ras-group-related LRR protein 9 OS=Arabidopsis thaliana GN=PIRL9 PE=2 SV=1	gi|1035902913|gb|OAY32512.1| hypothetical protein MANES_13G024100 [Manihot esculenta]	-	-	GO:0005515//protein binding;	-
FtPinG0000151200.01	33.7915	35.9606	46.4056	53.4945	26.4693	46.8672	37.6923	51.6604	Ft1	1490637	1491956	-	777	FtPinG0000151200.01	GO:0004017;GO:0005524	K18532	virNOG06287	F	sp|Q9FJI1|KAD6_ARATH Adenylate kinase isoenzyme 6 homolog OS=Arabidopsis thaliana GN=AAK6 PE=1 SV=1	gi|731392529|ref|XP_010651129.1| PREDICTED: adenylate kinase isoenzyme 6 homolog [Vitis vinifera] &gt;gi|297746214|emb|CBI16270.3| unnamed protein product [Vitis vinifera]	-	-	GO:0004017//adenylate kinase activity;GO:0005524//ATP binding;	ko03008(Ribosome biogenesis in eukaryotes);ko00230(Purine metabolism)
FtPinG0000151300.01	3.86564	2.67336	2.91627	2.54785	2.7091	4.71324	2.56322	2.94819	Ft1	1492582	1495157	+	1545	FtPinG0000151300.01	GO:0005315;GO:0006817;GO:0016020	K14640	virNOG04948	P	sp|Q38954|PHT21_ARATH Inorganic phosphate transporter 2-1, chloroplastic OS=Arabidopsis thaliana GN=PHT2-1 PE=1 SV=1	gi|1009153494|ref|XP_015894666.1| PREDICTED: inorganic phosphate transporter 2-1, chloroplastic [Ziziphus jujuba]	GO:0006817//phosphate ion transport;	GO:0016020//membrane;	GO:0005315//inorganic phosphate transmembrane transporter activity;	-
FtPinG0000151500.01	153.163	157.556	248.945	182.329	169.217	176.29	142.298	153.373	Ft1	1510212	1510742	+	531	FtPinG0000151500.01	GO:0003735;GO:0005622;GO:0005840;GO:0006412;GO:0015934	K02900	virNOG17265	J	sp|Q9LR33|R27A2_ARATH 60S ribosomal protein L27a-2 OS=Arabidopsis thaliana GN=RPL27AB PE=2 SV=1	gi|388513577|gb|AFK44850.1| unknown [Lotus japonicus]	GO:0006412//translation;	GO:0005622//intracellular anatomical structure;GO:0005840//ribosome;GO:0015934//large ribosomal subunit;	GO:0003735//structural constituent of ribosome;	ko03010(Ribosome)
FtPinG0000151900.01	0	0	0	0	0	0	0	0	Ft1	1514011	1514409	+	399	FtPinG0000151900.01	GO:0005315;GO:0006817;GO:0016020	K14640	virNOG04948	P	sp|Q38954|PHT21_ARATH Inorganic phosphate transporter 2-1, chloroplastic OS=Arabidopsis thaliana GN=PHT2-1 PE=1 SV=1	gi|976921067|gb|KVI05770.1| Phosphate transporter [Cynara cardunculus var. scolymus]	GO:0006817//phosphate ion transport;	GO:0016020//membrane;	GO:0005315//inorganic phosphate transmembrane transporter activity;	-
FtPinG0000152100.01	3.57775	1.90043	2.69957	4.99222	2.55159	1.94217	3.96528	3.05459	Ft1	1537242	1541101	+	2800	FtPinG0000152100.01	GO:0005515;GO:0008270	-	virNOG01362	R	sp|Q9SY02|PP301_ARATH Pentatricopeptide repeat-containing protein At4g02750 OS=Arabidopsis thaliana GN=PCMP-H24 PE=3 SV=1	gi|731413348|ref|XP_010658696.1| PREDICTED: pentatricopeptide repeat-containing protein At4g02750-like [Vitis vinifera]	-	-	GO:0005515//protein binding;GO:0008270//zinc ion binding;	-
FtPinG0000152800.01	7.05612	4.65335	10.5838	4.73129	4.34882	2.83573	3.41384	2.99916	Ft1	1573454	1573683	-	230	FtPinG0000152800.01	-	-	-	-	-	-	-	-	-	-
FtPinG0000152900.01	68.6381	49.4412	45.0441	39.7176	30.0874	31.2803	38.2489	34.8484	Ft1	1573721	1577111	+	1544	FtPinG0000152900.01	GO:0006886;GO:0016192;GO:0030131	K12393	virNOG11691	U	sp|O22715|AP1M2_ARATH AP-1 complex subunit mu-2 OS=Arabidopsis thaliana GN=AP1M2 PE=1 SV=1	gi|255540561|ref|XP_002511345.1| PREDICTED: AP-1 complex subunit mu-2 [Ricinus communis] &gt;gi|223550460|gb|EEF51947.1| clathrin coat assembly protein ap-1, putative [Ricinus communis]	GO:0006886//intracellular protein transport;GO:0016192//vesicle-mediated transport;	GO:0030131//clathrin adaptor complex;	-	-
FtPinG0000153200.01	0	0	0	0.020228	0	0	0	0	Ft1	1577848	1579831	-	1262	FtPinG0000153200.01	GO:0003824;GO:0016846	K16903	virNOG08683;virNOG15968	E	sp|Q9S7N2|TAA1_ARATH L-tryptophan--pyruvate aminotransferase 1 OS=Arabidopsis thaliana GN=TAA1 PE=1 SV=1	gi|743872287|ref|XP_011034098.1| PREDICTED: L-tryptophan--pyruvate aminotransferase 1 [Populus euphratica]	-	-	GO:0003824//catalytic activity;GO:0016846//carbon-sulfur lyase activity;	ko00380(Tryptophan metabolism)
FtPinG0000153400.01	0	0	0	0	0	0	0	0	Ft1	1586064	1586561	-	420	FtPinG0000153400.01	GO:0003824;GO:0016846	K16903	virNOG08683;euNOG05958;virNOG15968	E	sp|Q9LR29|TAR1_ARATH Tryptophan aminotransferase-related protein 1 OS=Arabidopsis thaliana GN=TAR1 PE=2 SV=2	gi|703113418|ref|XP_010100379.1| Tryptophan aminotransferase 1 [Morus notabilis] &gt;gi|587893981|gb|EXB82513.1| Tryptophan aminotransferase 1 [Morus notabilis]	-	-	GO:0003824//catalytic activity;GO:0016846//carbon-sulfur lyase activity;	ko00380(Tryptophan metabolism)
FtPinG0000154200.01	0	0	0	0	0	0	0	0	Ft1	1599256	1599465	-	210	FtPinG0000154200.01	GO:0003824;GO:0016846	K16903	virNOG08683;virNOG15968;euNOG05958	E	sp|Q94A02|TAR2_ARATH Tryptophan aminotransferase-related protein 2 OS=Arabidopsis thaliana GN=TAR2 PE=2 SV=1	gi|1024064042|gb|KZV58444.1| L-tryptophan--pyruvate aminotransferase 1-like [Dorcoceras hygrometricum]	-	-	GO:0003824//catalytic activity;GO:0016846//carbon-sulfur lyase activity;	ko00380(Tryptophan metabolism)
FtPinG0000154300.01	8.6834	8.22205	8.57463	5.50599	12.4338	10.3141	12.2039	7.20367	Ft1	1603836	1604704	+	503	FtPinG0000154300.01	GO:0008274;GO:0033566	K18633	virNOG25618	S	sp|Q9M0N8|MZT1B_ARATH Mitotic-spindle organizing protein 1B OS=Arabidopsis thaliana GN=GIP1 PE=1 SV=1	gi|1000941381|ref|XP_015582673.1| PREDICTED: mitotic-spindle organizing protein 1A [Ricinus communis] &gt;gi|223528210|gb|EEF30269.1| conserved hypothetical protein [Ricinus communis]	GO:0033566//gamma-tubulin complex localization;	-	-	-
FtPinG0000154600.01	64.9875	87.5721	43.8917	36.288	45.9015	68.7129	61.4385	80.596	Ft1	1604913	1606990	-	1503	FtPinG0000154600.01	-	-	virNOG00585	S	sp|P04635|LIP_STAHY Lipase OS=Staphylococcus hyicus GN=lip PE=1 SV=1	gi|731342488|ref|XP_010682417.1| PREDICTED: uncharacterized protein LOC104897268 [Beta vulgaris subsp. vulgaris] &gt;gi|870855978|gb|KMT07681.1| hypothetical protein BVRB_6g148040 [Beta vulgaris subsp. vulgaris]	-	-	-	-
FtPinG0000154800.01	244.481	243.474	228.63	150.71	273.912	322.003	294.483	274.89	Ft1	1615404	1619027	-	1470	FtPinG0000154800.01	GO:0005524	K01648	virNOG04515	C	sp|Q9SGY2|ACLA1_ARATH ATP-citrate synthase alpha chain protein 1 OS=Arabidopsis thaliana GN=ACLA-1 PE=1 SV=1	gi|565391930|ref|XP_006361663.1| PREDICTED: ATP-citrate synthase alpha chain protein 2 [Solanum tuberosum]	-	-	GO:0005524//ATP binding;	ko00020(Citrate cycle (TCA cycle))
FtPinG0000154900.01	26.112	37.569	26.6191	52.2147	24.3852	43.3356	21.2213	40.9681	Ft1	1627716	1629345	+	873	FtPinG0000154900.01	-	K12272	virNOG02457	U	-	gi|659090765|ref|XP_008446189.1| PREDICTED: signal recognition particle receptor subunit beta-like [Cucumis melo] &gt;gi|307135965|gb|ADN33824.1| signal recognition particle receptor subunit beta [Cucumis melo subsp. melo]	-	-	-	ko03060(Protein export)
FtPinG0000155100.01	12.5819	12.7095	16.0454	16.057	12.1816	12.6365	14.4303	13.1446	Ft1	1630931	1632040	+	1110	FtPinG0000155100.01	-	-	virNOG13726	K	sp|Q9LJG8|ASIL2_ARATH Trihelix transcription factor ASIL2 OS=Arabidopsis thaliana GN=ASIL2 PE=1 SV=1	gi|694402175|ref|XP_009376099.1| PREDICTED: uncharacterized protein LOC103964838 [Pyrus x bretschneideri]	-	-	-	-
FtPinG0000155400.01	14.7534	20.1166	19.1906	25.2555	39.7295	20.2788	13.8177	17.9765	Ft1	1632824	1635564	-	1262	FtPinG0000155400.01	-	-	virNOG03177;virNOG10402	S	-	gi|731342690|ref|XP_010682523.1| PREDICTED: uncharacterized protein LOC104897361 isoform X1 [Beta vulgaris subsp. vulgaris] &gt;gi|870855506|gb|KMT07222.1| hypothetical protein BVRB_6g148570 [Beta vulgaris subsp. vulgaris]	-	-	-	-
FtPinG0000155600.01	5.56373	5.57475	6.19747	8.0605	5.82358	7.36238	5.12187	6.16407	Ft1	1637168	1639647	-	1722	FtPinG0000155600.01	GO:0003723	-	virNOG08951	A	sp|Q9LDA9|CAF2P_ARATH CRS2-associated factor 2, chloroplastic OS=Arabidopsis thaliana GN=At1g23400 PE=2 SV=1	gi|566189176|ref|XP_002315689.2| hypothetical protein POPTR_0010s05230g [Populus trichocarpa] &gt;gi|550329113|gb|EEF01860.2| hypothetical protein POPTR_0010s05230g [Populus trichocarpa]	-	-	GO:0003723//RNA binding;	-
FtPinG0000155700.01	0	0	0	0	0	0	0	0	Ft1	1640747	1641807	+	686	FtPinG0000155700.01	GO:0007275	-	virNOG17915	K	sp|Q9LDT3|YAB4_ARATH Axial regulator YABBY 4 OS=Arabidopsis thaliana GN=YAB4 PE=1 SV=2	gi|356515722|ref|XP_003526547.1| PREDICTED: axial regulator YABBY 4-like isoform X1 [Glycine max] &gt;gi|947104564|gb|KRH52947.1| hypothetical protein GLYMA_06G096500 [Glycine max]	GO:0007275//multicellular organism development;	-	-	-
FtPinG0000156000.01	0	0	0	0.0547805	0	0	0	0	Ft1	1642008	1642633	-	466	FtPinG0000156000.01	-	-	virNOG23488;virNOG25537	S	-	gi|719976391|ref|XP_010248515.1| PREDICTED: uncharacterized protein LOC104591411 [Nelumbo nucifera]	-	-	-	-
FtPinG0000156100.01	65.5531	84.1019	67.3264	62.7952	66.0005	91.3119	69.5506	86.8438	Ft1	1656435	1659823	+	1721	FtPinG0000156100.01	-	K19042	virNOG12878	O	sp|Q9LDD1|BRG3_ARATH Probable BOI-related E3 ubiquitin-protein ligase 3 OS=Arabidopsis thaliana GN=BRG3 PE=1 SV=1	gi|802720798|ref|XP_012085419.1| PREDICTED: BOI-related E3 ubiquitin-protein ligase 1-like isoform X1 [Jatropha curcas] &gt;gi|643713947|gb|KDP26612.1| hypothetical protein JCGZ_17770 [Jatropha curcas]	-	-	-	-
FtPinG0000156400.01	54.3081	60.3869	42.2371	70.6901	47.1884	63.757	42.1624	61.0713	Ft1	1661067	1663850	-	1430	FtPinG0000156400.01	GO:0003676	-	virNOG02679	R	sp|A4FVJ7|RBM48_DANRE RNA-binding protein 48 OS=Danio rerio GN=rbm48 PE=2 SV=1	gi|731342702|ref|XP_010682529.1| PREDICTED: RNA-binding protein 48 [Beta vulgaris subsp. vulgaris] &gt;gi|870855513|gb|KMT07229.1| hypothetical protein BVRB_6g148630 [Beta vulgaris subsp. vulgaris]	-	-	GO:0003676//nucleic acid binding;	-
FtPinG0000156500.01	148.767	130.426	141.542	139.648	127.865	140.887	128.374	132.078	Ft1	1666582	1668954	+	874	FtPinG0000156500.01	GO:0005829;GO:0006508;GO:0016920	K01304	virNOG10475	O	sp|O73944|PCP_PYRFU Pyrrolidone-carboxylate peptidase OS=Pyrococcus furiosus (strain ATCC 43587 / DSM 3638 / JCM 8422 / Vc1) GN=pcp PE=1 SV=1	gi|225425579|ref|XP_002266223.1| PREDICTED: pyroglutamyl-peptidase 1-like protein [Vitis vinifera] &gt;gi|147822222|emb|CAN63940.1| hypothetical protein VITISV_032502 [Vitis vinifera] &gt;gi|297739066|emb|CBI28555.3| unnamed protein product [Vitis vinifera]	GO:0006508//proteolysis;	GO:0005829//cytosol;	GO:0016920//pyroglutamyl-peptidase activity;	-
FtPinG0000156700.01	5.21881	2.88151	5.87434	2.70027	4.19476	2.72725	7.48784	3.11621	Ft1	1670211	1675633	+	3360	FtPinG0000156700.01	GO:0005515	-	NOG133075;virNOG00535;virNOG40348	SR	sp|Q9STS9|PP268_ARATH Putative pentatricopeptide repeat-containing protein At3g47840 OS=Arabidopsis thaliana GN=PCMP-E43 PE=3 SV=1	gi|731342709|ref|XP_010682532.1| PREDICTED: pentatricopeptide repeat-containing protein At3g13880 [Beta vulgaris subsp. vulgaris]	-	-	GO:0005515//protein binding;	-
FtPinG0000156900.01	0.327562	0.14757	1.09561	0.0991419	0.670161	0.364128	1.00997	0.333903	Ft1	1681990	1684970	+	1599	FtPinG0000156900.01	GO:0004650;GO:0005975	-	virNOG00350	R	sp|Q949Z1|PGLR4_ARATH Polygalacturonase At1g48100 OS=Arabidopsis thaliana GN=At1g48100 PE=2 SV=1	gi|743938733|ref|XP_011013806.1| PREDICTED: polygalacturonase At1g48100-like [Populus euphratica]	GO:0005975//carbohydrate metabolic process;	-	GO:0004650//polygalacturonase activity;	-
FtPinG0000157100.01	51.3373	176.143	51.6089	39.3282	183.332	271.64	74.0001	168.397	Ft1	1686015	1688705	+	1288	FtPinG0000157100.01	GO:0003824;GO:0008152;GO:0008935;GO:0009234	K01661	virNOG06850	H	sp|Q8GYN9|MENB_ARATH 1,4-dihydroxy-2-naphthoyl-CoA synthase, peroxisomal OS=Arabidopsis thaliana GN=MENB PE=1 SV=2	gi|470122896|ref|XP_004297474.1| PREDICTED: 1,4-dihydroxy-2-naphthoyl-CoA synthase, peroxisomal isoform X2 [Fragaria vesca subsp. vesca]	GO:0008152//metabolic process;GO:0009234//menaquinone biosynthetic process;	-	GO:0003824//catalytic activity;GO:0008935//1,4-dihydroxy-2-naphthoyl-CoA synthase activity;	ko00130(Ubiquinone and other terpenoid-quinone biosynthesis)
FtPinG0000157300.01	30.4836	32.7827	30.4192	43.4604	30.229	35.7418	33.6047	34.0685	Ft1	1694030	1702719	+	2835	FtPinG0000157300.01	GO:0005488;GO:0016301;GO:0016303;GO:0046854;GO:0048015	K00914	virNOG02104	T	sp|P42347|PI3K1_SOYBN Phosphatidylinositol 3-kinase, root isoform OS=Glycine max PE=2 SV=1	gi|902234715|gb|KNA23549.1| hypothetical protein SOVF_023590 [Spinacia oleracea]	GO:0046854//phosphatidylinositol phosphate biosynthetic process;GO:0048015//phosphatidylinositol-mediated signaling;	-	GO:0005488//binding;GO:0016301//kinase activity;GO:0016303//1-phosphatidylinositol-3-kinase activity;	ko04145(Phagosome);ko04136(Autophagy - other);ko04070(Phosphatidylinositol signaling system);ko00562(Inositol phosphate metabolism)
FtPinG0000157900.01	0.203111	0.279829	0.415432	0.811986	0.892919	0.797823	0.3081	0.841219	Ft1	1696354	1696650	+	297	FtPinG0000157900.01	-	-	-	-	-	-	-	-	-	-
FtPinG0000158100.01	20.244	16.6164	14.4695	18.0906	16.3821	16.1797	16.7822	18.2736	Ft1	1705943	1714306	+	2508	FtPinG0000158100.01	GO:0016301	K00914	virNOG02104	T	sp|P42347|PI3K1_SOYBN Phosphatidylinositol 3-kinase, root isoform OS=Glycine max PE=2 SV=1	gi|731342714|ref|XP_010682534.1| PREDICTED: phosphatidylinositol 3-kinase, root isoform isoform X1 [Beta vulgaris subsp. vulgaris] &gt;gi|870855519|gb|KMT07235.1| hypothetical protein BVRB_6g148700 isoform A [Beta vulgaris subsp. vulgaris]	-	-	GO:0016301//kinase activity;	ko04145(Phagosome);ko04136(Autophagy - other);ko04070(Phosphatidylinositol signaling system);ko00562(Inositol phosphate metabolism)
FtPinG0000158300.01	846.034	891.456	775.933	691.003	825.781	876.644	844.327	920.241	Ft1	1716043	1718141	+	925	FtPinG0000158300.01	GO:0005525;GO:0005622	K07937	KOG0070;virNOG02199	U	sp|P51823|ARF2_ORYSJ ADP-ribosylation factor 2 OS=Oryza sativa subsp. japonica GN=ARF PE=2 SV=2	gi|595829048|ref|XP_007205794.1| hypothetical protein PRUPE_ppa010615mg [Prunus persica] &gt;gi|462401436|gb|EMJ06993.1| hypothetical protein PRUPE_ppa010615mg [Prunus persica]	-	GO:0005622//intracellular anatomical structure;	GO:0005525//GTP binding;	ko04144(Endocytosis)
FtPinG0000158600.01	22.885	20.8376	26.7961	20.9936	25.2264	18.993	27.1666	23.2844	Ft1	1721122	1722409	-	1196	FtPinG0000158600.01	-	-	virNOG19350	S	-	gi|902184452|gb|KNA10297.1| hypothetical protein SOVF_145740 [Spinacia oleracea]	-	-	-	-
FtPinG0000158700.01	0.920565	0.431407	0.632362	0.771166	0.20788	0.302195	0.469154	0	Ft1	1727761	1729095	+	392	FtPinG0000158700.01	-	K15014	KOG1479;virNOG04956	P	sp|Q8VXY7|ENT1_ARATH Equilibrative nucleotide transporter 1 OS=Arabidopsis thaliana GN=ENT1 PE=1 SV=1	gi|118480977|gb|ABK92442.1| unknown [Populus trichocarpa]	-	-	-	-
FtPinG0000159100.01	0	0	0	0	0	0	0	0	Ft1	1739381	1740262	+	882	FtPinG0000159100.01	-	-	virNOG26301	S	-	gi|657995478|ref|XP_008390077.1| PREDICTED: uncharacterized protein LOC103452360 [Malus domestica]	-	-	-	-
FtPinG0000159500.01	0	0	0	0	0	0	0	0	Ft1	1739381	1740262	+	882	FtPinG0000159500.01	-	-	virNOG26301	S	-	gi|657995478|ref|XP_008390077.1| PREDICTED: uncharacterized protein LOC103452360 [Malus domestica]	-	-	-	-
FtPinG0000159700.01	0.85215	2.1964	2.31154	2.02615	1.14183	1.31826	1.03039	2.01595	Ft1	1746673	1747347	+	675	FtPinG0000159700.01	-	-	virNOG19484;virNOG21819	S	-	gi|922425685|ref|XP_013618918.1| PREDICTED: uncharacterized protein LOC106325413 [Brassica oleracea var. oleracea]	-	-	-	-
FtPinG0000160000.01	11.3116	16.5885	8.21356	23.6597	13.2135	26.6819	12.1749	15.8433	Ft1	1749381	1755245	-	1080	FtPinG0000160000.01	GO:0005515	K11866	virNOG12045	O	sp|Q6NKP9|AMSH2_ARATH AMSH-like ubiquitin thioesterase 2 OS=Arabidopsis thaliana GN=AMSH2 PE=2 SV=1	gi|731342753|ref|XP_010682553.1| PREDICTED: AMSH-like ubiquitin thioesterase 2 [Beta vulgaris subsp. vulgaris] &gt;gi|870855534|gb|KMT07250.1| hypothetical protein BVRB_6g148830 [Beta vulgaris subsp. vulgaris]	-	-	GO:0005515//protein binding;	ko04144(Endocytosis)
FtPinG0000161000.01	0.376694	0.284263	0.4833	0.39567	0.453237	1.01658	0.24972	0.525124	Ft1	1759497	1761756	-	1275	FtPinG0000161000.01	GO:0008270;GO:0016491;GO:0055114	K18980	virNOG02722	Q	sp|K4BW79|ENOX_SOLLC 2-methylene-furan-3-one reductase OS=Solanum lycopersicum GN=EO PE=1 SV=1	gi|902234739|gb|KNA23573.1| hypothetical protein SOVF_023780 [Spinacia oleracea]	GO:0055114//obsolete oxidation-reduction process;	-	GO:0008270//zinc ion binding;GO:0016491//oxidoreductase activity;	-
FtPinG0000161100.01	215.417	245.582	230.136	264.018	216.555	236.924	206.905	247.92	Ft1	1770348	1772044	+	627	FtPinG0000161100.01	-	K07466	virNOG18118	L	sp|O49453|Y4844_ARATH Uncharacterized protein At4g28440 OS=Arabidopsis thaliana GN=At4g28440 PE=1 SV=1	gi|743838589|ref|XP_010936745.1| PREDICTED: uncharacterized protein At4g28440-like [Elaeis guineensis]	-	-	-	ko03440(Homologous recombination);ko03430(Mismatch repair);ko03420(Nucleotide excision repair);ko03030(DNA replication)
FtPinG0000161300.01	5.65228	7.96008	6.30961	12.0387	3.64824	3.71711	4.97112	5.71769	Ft1	1827418	1829414	+	1913	FtPinG0000161300.01	-	-	virNOG13755	R	sp|Q40161|GP1_SOLLC Polygalacturonase-1 non-catalytic subunit beta OS=Solanum lycopersicum GN=GP1 PE=1 SV=1	gi|902234741|gb|KNA23575.1| hypothetical protein SOVF_023800 [Spinacia oleracea]	-	-	-	-
FtPinG0000161500.01	3.72068	1.82456	3.19093	1.97288	2.52489	0.69324	7.27162	1.65642	Ft1	1846859	1848888	+	1936	FtPinG0000161500.01	-	-	virNOG13755	R	sp|Q40161|GP1_SOLLC Polygalacturonase-1 non-catalytic subunit beta OS=Solanum lycopersicum GN=GP1 PE=1 SV=1	gi|902234741|gb|KNA23575.1| hypothetical protein SOVF_023800 [Spinacia oleracea]	-	-	-	-
FtPinG0000162300.01	9.05262	7.98682	9.94311	10.6568	9.1292	11.3852	9.19177	10.1468	Ft1	1850540	1853446	+	1430	FtPinG0000162300.01	GO:0003824;GO:0005737;GO:0006364;GO:0008173;GO:0030488;GO:0051536;GO:0070475	K06941	virNOG06888	R	sp|Q74E53|RLMN_GEOSL Dual-specificity RNA methyltransferase RlmN OS=Geobacter sulfurreducens (strain ATCC 51573 / DSM 12127 / PCA) GN=rlmN PE=3 SV=1	gi|902237821|gb|KNA24951.1| hypothetical protein SOVF_011030 [Spinacia oleracea]	GO:0006364//rRNA processing;GO:0030488//tRNA methylation;GO:0070475//rRNA base methylation;	GO:0005737//cytoplasm;	GO:0003824//catalytic activity;GO:0008173//RNA methyltransferase activity;GO:0051536//iron-sulfur cluster binding;	-
FtPinG0000162600.01	24.3765	20.1993	24.2543	25.5165	21.6546	21.2286	26.0112	24.5541	Ft1	1856180	1864376	-	1880	FtPinG0000162600.01	GO:0006508;GO:0008234	K16287	virNOG07410	O	sp|Q2PS26|ULP1D_ARATH Ubiquitin-like-specific protease 1D OS=Arabidopsis thaliana GN=ULP1D PE=1 SV=1	gi|731374706|ref|XP_010653409.1| PREDICTED: ubiquitin-like-specific protease 1D isoform X2 [Vitis vinifera]	GO:0006508//proteolysis;	-	GO:0008234//cysteine-type peptidase activity;	-
FtPinG0000163200.01	19.8251	14.445	27.0722	21.4285	14.2165	14.0707	24.2256	14.6715	Ft1	1892156	1894080	-	1304	FtPinG0000163200.01	GO:0005337;GO:0016021;GO:1901642	K15014	virNOG04956	P	sp|Q8VXY7|ENT1_ARATH Equilibrative nucleotide transporter 1 OS=Arabidopsis thaliana GN=ENT1 PE=1 SV=1	gi|568860656|ref|XP_006483831.1| PREDICTED: equilibrative nucleotide transporter 1 [Citrus sinensis] &gt;gi|641863792|gb|KDO82478.1| hypothetical protein CISIN_1g014329mg [Citrus sinensis]	GO:1901642//nucleoside transmembrane transport;	GO:0016021//integral component of membrane;	GO:0005337//nucleoside transmembrane transporter activity;	-
FtPinG0000163400.01	21.8862	19.4045	28.9994	53.2923	32.0325	16.8876	17.6655	13.0399	Ft1	1899526	1899943	-	306	FtPinG0000163400.01	-	-	-	-	-	-	-	-	-	-
FtPinG0000163500.01	206.621	311.934	164.831	328.108	245.791	115.416	146.943	129.067	Ft1	1905678	1907141	+	1049	FtPinG0000163500.01	GO:0004553;GO:0005618;GO:0005975;GO:0006073;GO:0010411;GO:0016762;GO:0042546;GO:0048046	K08235	virNOG12816	G	sp|Q8LC45|XTH33_ARATH Probable xyloglucan endotransglucosylase/hydrolase protein 33 OS=Arabidopsis thaliana GN=XTH33 PE=2 SV=2	gi|731342793|ref|XP_010682574.1| PREDICTED: probable xyloglucan endotransglucosylase/hydrolase protein 33 [Beta vulgaris subsp. vulgaris] &gt;gi|870855557|gb|KMT07273.1| hypothetical protein BVRB_6g149030 [Beta vulgaris subsp. vulgaris]	GO:0005975//carbohydrate metabolic process;GO:0006073//cellular glucan metabolic process;GO:0010411//xyloglucan metabolic process;GO:0042546//cell wall biogenesis;	GO:0005618//cell wall;GO:0048046//apoplast;	GO:0004553//hydrolase activity, hydrolyzing O-glycosyl compounds;GO:0016762//xyloglucan:xyloglucosyl transferase activity;	-
FtPinG0000164400.01	1.24475	1.57758	0.783792	2.07281	3.72955	0.689742	1.96957	1.20668	Ft1	1908673	1911837	-	1690	FtPinG0000164400.01	GO:0008152;GO:0016491;GO:0016620;GO:0055114	K00128	virNOG00876	C	sp|Q8S528|AL2B7_ARATH Aldehyde dehydrogenase family 2 member B7, mitochondrial OS=Arabidopsis thaliana GN=ALDH2B7 PE=1 SV=2	gi|731342795|ref|XP_010682575.1| PREDICTED: aldehyde dehydrogenase family 2 member B7, mitochondrial-like isoform X1 [Beta vulgaris subsp. vulgaris] &gt;gi|870855558|gb|KMT07274.1| hypothetical protein BVRB_6g149040 [Beta vulgaris subsp. vulgaris]	GO:0008152//metabolic process;GO:0055114//obsolete oxidation-reduction process;	-	GO:0016491//oxidoreductase activity;GO:0016620//oxidoreductase activity, acting on the aldehyde or oxo group of donors, NAD or NADP as acceptor;	ko00903(Limonene and pinene degradation);ko00770(Pantothenate and CoA biosynthesis);ko00620(Pyruvate metabolism);ko00561(Glycerolipid metabolism);ko00410(beta-Alanine metabolism);ko00380(Tryptophan metabolism);ko00340(Histidine metabolism);ko00330(Arginine and proline metabolism);ko00310(Lysine degradation);ko00280(Valine, leucine and isoleucine degradation);ko00071(Fatty acid degradation);ko0005…
FtPinG0000165000.01	36.606	65.8857	53.8949	103.549	74.9462	130.211	66.5846	48.5114	Ft1	1926486	1926931	-	446	FtPinG0000165000.01	-	-	virNOG37490;virNOG37598	S	-	gi|567890601|ref|XP_006437821.1| hypothetical protein CICLE_v10033630mg, partial [Citrus clementina] &gt;gi|557540017|gb|ESR51061.1| hypothetical protein CICLE_v10033630mg, partial [Citrus clementina]	-	-	-	-
FtPinG0000165100.01	0	0.105573	0	0	0.0557155	0.0911889	0.0278509	0	Ft1	1930868	1932705	+	999	FtPinG0000165100.01	GO:0003824;GO:0006595	K00797	virNOG07546	E	sp|O48660|SPDE_NICSY Spermidine synthase OS=Nicotiana sylvestris PE=2 SV=1	gi|902239021|gb|KNA25412.1| hypothetical protein SOVF_006870 [Spinacia oleracea]	GO:0006595//polyamine metabolic process;	-	GO:0003824//catalytic activity;	ko00480(Glutathione metabolism);ko00330(Arginine and proline metabolism);ko00270(Cysteine and methionine metabolism)
FtPinG0000165400.01	17.4177	21.3046	15.8313	16.9421	21.8607	22.5948	19.9552	27.0608	Ft1	1934092	1936095	-	1120	FtPinG0000165400.01	GO:0005507;GO:0005743;GO:0006825;GO:0006878;GO:0008535	K07152	virNOG07500	C	sp|Q8VYP0|SCO11_ARATH Protein SCO1 homolog 1, mitochondrial OS=Arabidopsis thaliana GN=HCC1 PE=2 SV=1	gi|629123717|gb|KCW88142.1| hypothetical protein EUGRSUZ_A00532 [Eucalyptus grandis]	GO:0006825//copper ion transport;GO:0006878//cellular copper ion homeostasis;GO:0008535//respiratory chain complex IV assembly;	GO:0005743//mitochondrial inner membrane;	GO:0005507//copper ion binding;	-
FtPinG0000165500.01	186.76	175.836	145.055	342.358	122.788	197.206	107.724	200.038	Ft1	1944065	1948709	+	2780	FtPinG0000165500.01	GO:0003824;GO:0005992	K16055	virNOG00839	G	sp|O80738|TPS10_ARATH Probable alpha,alpha-trehalose-phosphate synthase [UDP-forming] 10 OS=Arabidopsis thaliana GN=TPS10 PE=2 SV=1	gi|731342821|ref|XP_010682587.1| PREDICTED: probable alpha,alpha-trehalose-phosphate synthase [UDP-forming] 9 [Beta vulgaris subsp. vulgaris]	GO:0005992//trehalose biosynthetic process;	-	GO:0003824//catalytic activity;	ko00500(Starch and sucrose metabolism)
FtPinG0000166100.01	9.58362	6.97727	10.8295	30.3955	5.45959	5.94306	3.95816	9.68065	Ft1	1944176	1944477	+	302	FtPinG0000166100.01	-	-	-	-	-	-	-	-	-	-
FtPinG0000166300.01	5.86713	4.53389	8.81866	5.85766	5.69778	2.53341	4.30576	3.55478	Ft1	1959514	1960462	+	1912	FtPinG0000166300.01	GO:0005515	-	-	-	-	-	-	-	GO:0005515//protein binding;	-
FtPinG0000166500.01	36.112	33.686	35.5452	30.5326	36.3618	33.6848	41.9246	38.6978	Ft1	1972343	1981594	+	3037	FtPinG0000166500.01	GO:0005488;GO:0005794;GO:0006886;GO:0016192;GO:0030117;GO:0030121;GO:0030131	K12391	virNOG00027	U	sp|Q9ZUI6|AP1G2_ARATH AP-1 complex subunit gamma-2 OS=Arabidopsis thaliana GN=At1g60070 PE=1 SV=2	gi|731342829|ref|XP_010682592.1| PREDICTED: AP-1 complex subunit gamma-2-like [Beta vulgaris subsp. vulgaris] &gt;gi|870855576|gb|KMT07292.1| hypothetical protein BVRB_6g149210 [Beta vulgaris subsp. vulgaris]	GO:0006886//intracellular protein transport;GO:0016192//vesicle-mediated transport;	GO:0005794//Golgi apparatus;GO:0030117//membrane coat;GO:0030121//AP-1 adaptor complex;GO:0030131//clathrin adaptor complex;	GO:0005488//binding;	-
FtPinG0000168500.01	109.064	126.533	89.567	183.032	77.9919	121.499	70.1353	103.299	Ft1	2009950	2012607	+	1258	FtPinG0000168500.01	GO:0016020;GO:0016021	-	virNOG15688	S	sp|Q94JU2|WTR18_ARATH WAT1-related protein At3g28050 OS=Arabidopsis thaliana GN=At3g28050 PE=2 SV=1	gi|731374536|ref|XP_002266639.2| PREDICTED: WAT1-related protein At5g40210-like [Vitis vinifera] &gt;gi|296086520|emb|CBI32109.3| unnamed protein product [Vitis vinifera]	-	GO:0016020//membrane;GO:0016021//integral component of membrane;	-	-
FtPinG0000168800.01	14.6165	23.4046	18.3225	11.3015	16.6515	49.5294	21.2267	17.7908	Ft1	2012896	2014953	-	1153	FtPinG0000168800.01	GO:0016020;GO:0016021	-	virNOG14242;virNOG15688	S	sp|F4KHA8|WTR41_ARATH WAT1-related protein At5g40230 OS=Arabidopsis thaliana GN=At5g40230 PE=3 SV=1	gi|1035931962|gb|OAY61548.1| hypothetical protein MANES_01G197900 [Manihot esculenta] &gt;gi|1035931963|gb|OAY61549.1| hypothetical protein MANES_01G197900 [Manihot esculenta]	-	GO:0016020//membrane;GO:0016021//integral component of membrane;	-	-
FtPinG0000168900.01	0.796403	1.03703	0.699969	1.65896	0.272229	3.41089	0.0542296	1.19101	Ft1	2023284	2026832	+	1482	FtPinG0000168900.01	GO:0016020;GO:0016021	-	virNOG13113	S	sp|F4I5D5|WTR11_ARATH WAT1-related protein At1g70260 OS=Arabidopsis thaliana GN=At1g70260 PE=2 SV=1	gi|902236609|gb|KNA24456.1| hypothetical protein SOVF_015600 [Spinacia oleracea]	-	GO:0016020//membrane;GO:0016021//integral component of membrane;	-	-
FtPinG0000169100.01	111.029	46.73	69.8632	64.8888	44.1783	43.6862	84.3025	68.1994	Ft1	2034483	2036684	+	1431	FtPinG0000169100.01	GO:0004672;GO:0005524;GO:0006468	K04733	virNOG09061	T	sp|Q84M95|PBL28_ARATH Probable serine/threonine-protein kinase PBL28 OS=Arabidopsis thaliana GN=PBL28 PE=2 SV=1	gi|1035931957|gb|OAY61543.1| hypothetical protein MANES_01G197600 [Manihot esculenta]	GO:0006468//protein phosphorylation;	-	GO:0004672//protein kinase activity;GO:0005524//ATP binding;	-
FtPinG0000169400.01	9.95616	11.9774	11.8152	15.1875	8.18547	12.9421	12.8869	11.4075	Ft1	2040964	2042303	-	1254	FtPinG0000169400.01	-	-	virNOG11329	S	sp|O04523|TBL27_ARATH Protein ALTERED XYLOGLUCAN 4 OS=Arabidopsis thaliana GN=AXY4 PE=1 SV=1	gi|697157279|ref|XP_009587395.1| PREDICTED: protein ALTERED XYLOGLUCAN 4 [Nicotiana tomentosiformis]	-	-	-	-
FtPinG0000169500.01	0.765725	0.164393	0.420278	0.297808	0.555023	0.238757	1.1915	0.488586	Ft1	2051830	2054863	+	1518	FtPinG0000169500.01	GO:0016020;GO:0022857;GO:0055085	K14611	virNOG00173	P	sp|Q0WPE9|NAT7_ARATH Nucleobase-ascorbate transporter 7 OS=Arabidopsis thaliana GN=NAT7 PE=2 SV=2	gi|731342891|ref|XP_010682619.1| PREDICTED: nucleobase-ascorbate transporter 7-like [Beta vulgaris subsp. vulgaris] &gt;gi|731342893|ref|XP_010682620.1| PREDICTED: nucleobase-ascorbate transporter 7-like [Beta vulgaris subsp. vulgaris] &gt;gi|731342895|ref|XP_010682621.1| PREDICTED: nucleobase-ascorbate transporter 7-like [Beta vulgaris subsp. vulgaris] &gt;gi|731342897|ref|XP_010682622.1| PREDIC…	GO:0055085//transmembrane transport;	GO:0016020//membrane;	GO:0022857//transmembrane transporter activity;	-
FtPinG0000169800.01	1.11489	7.54718	9.40599	121.062	3.70496	9.3266	1.43754	12.9641	Ft1	2055838	2056850	-	904	FtPinG0000169800.01	-	-	virNOG40114;virNOG15181	R	-	gi|922377100|ref|XP_013458884.1| F-box protein interaction domain protein [Medicago truncatula] &gt;gi|657391803|gb|KEH32926.1| F-box protein interaction domain protein [Medicago truncatula]	-	-	-	-
FtPinG0000170500.01	5.20552	3.49554	50.0917	38.8284	7.61656	14.5518	12.3809	5.26496	Ft1	2080660	2081427	+	570	FtPinG0000170500.01	-	-	virNOG18835;virNOG20701	S	-	gi|697147193|ref|XP_009627747.1| PREDICTED: uncharacterized protein LOC104118246 [Nicotiana tomentosiformis]	-	-	-	-
FtPinG0000170800.01	22.2626	23.6854	24.8305	21.3196	25.9291	27.514	30.8747	31.8424	Ft1	2087706	2092183	-	2551	FtPinG0000170800.01	GO:0006364;GO:0032040	K14567	virNOG13237	S	sp|P87137|YDM6_SCHPO Uncharacterized protein C57A7.06 OS=Schizosaccharomyces pombe (strain 972 / ATCC 24843) GN=SPAC57A7.06 PE=1 SV=1	gi|661879261|emb|CDP17121.1| unnamed protein product [Coffea canephora]	GO:0006364//rRNA processing;	GO:0032040//small-subunit processome;	-	ko03008(Ribosome biogenesis in eukaryotes)
FtPinG0000171000.01	54.4717	35.1268	93.1462	33.4134	55.7704	28.2108	63.4613	44.5099	Ft1	2105893	2108658	-	1203	FtPinG0000171000.01	GO:0005634	K18810	virNOG13754	D	sp|P42751|CCD11_ARATH Cyclin-D1-1 OS=Arabidopsis thaliana GN=CYCD1-1 PE=1 SV=3	gi|590694168|ref|XP_007044533.1| Cyclin-D1-1 isoform 1 [Theobroma cacao] &gt;gi|508708468|gb|EOY00365.1| Cyclin-D1-1 isoform 1 [Theobroma cacao]	-	GO:0005634//nucleus;	-	-
FtPinG0000171400.01	52.3584	53.1636	57.3228	58.9572	50.2667	55.1501	49.454	56.6671	Ft1	2174283	2176370	-	633	FtPinG0000171400.01	GO:0007021;GO:0007023;GO:0048487	K17292	virNOG21227	O	sp|O04350|TBCA_ARATH Tubulin-folding cofactor A OS=Arabidopsis thaliana GN=TFCA PE=1 SV=2	gi|969996509|ref|XP_015063482.1| PREDICTED: tubulin-folding cofactor A [Solanum pennellii]	GO:0007021//tubulin complex assembly;GO:0007023//post-chaperonin tubulin folding pathway;	-	GO:0048487//beta-tubulin binding;	-
FtPinG0000171600.01	41.4262	57.6285	22.4714	16.5258	47.5869	12.3887	21.8234	28.3248	Ft1	2181327	2182678	-	1236	FtPinG0000171600.01	GO:0005515	-	virNOG08465	R	sp|O48716|JGB_ARATH Protein JINGUBANG OS=Arabidopsis thaliana GN=JGB PE=1 SV=1	gi|1035920308|gb|OAY49898.1| hypothetical protein MANES_05G092700 [Manihot esculenta]	-	-	GO:0005515//protein binding;	-
FtPinG0000171800.01	40.2899	34.7484	43.9832	51.7538	31.971	37.9266	40.3156	39.1985	Ft1	2191416	2197948	-	1208	FtPinG0000171800.01	GO:0003700;GO:0006355;GO:0043565	-	virNOG04587	K	sp|Q9SA80|WRK14_ARATH Probable WRKY transcription factor 14 OS=Arabidopsis thaliana GN=WRKY14 PE=2 SV=2	gi|702494034|ref|XP_010036632.1| PREDICTED: probable WRKY transcription factor 14 isoform X1 [Eucalyptus grandis] &gt;gi|629081799|gb|KCW48244.1| hypothetical protein EUGRSUZ_K01971 [Eucalyptus grandis]	GO:0006355//regulation of transcription, DNA-templated;	-	GO:0003700//DNA-binding transcription factor activity;GO:0043565//sequence-specific DNA binding;	-
FtPinG0000173000.01	0	0	0	0	0	0	0	0	Ft1	2210032	2210266	-	235	FtPinG0000173000.01	-	-	-	-	-	-	-	-	-	-
FtPinG0000173100.01	43.186	39.8384	48.3745	45.8159	46.6458	42.0043	47.4585	53.102	Ft1	2222673	2226318	+	1105	FtPinG0000173100.01	GO:0016787	K04382	virNOG00325	T	sp|Q07098|PP2A2_ARATH Serine/threonine-protein phosphatase PP2A-2 catalytic subunit OS=Arabidopsis thaliana GN=PP2A2 PE=1 SV=1	gi|350537893|ref|NP_001233804.1| protein phosphatase 2A catalytic subunit [Solanum lycopersicum] &gt;gi|565356846|ref|XP_006345271.1| PREDICTED: serine/threonine-protein phosphatase PP2A-2 catalytic subunit [Solanum tuberosum] &gt;gi|970003416|ref|XP_015062479.1| PREDICTED: serine/threonine-protein phosphatase PP2A-2 catalytic subunit [Solanum pennellii] &gt;gi|34398263|gb|AAQ67226.1| protein pho…	-	-	GO:0016787//hydrolase activity;	ko04136(Autophagy - other);ko03015(mRNA surveillance pathway)
FtPinG0000173400.01	42.8721	43.2235	45.6791	45.2056	36.6873	38.9874	39.8357	46.7736	Ft1	2227661	2230257	-	725	FtPinG0000173400.01	-	-	virNOG21584	R	-	gi|870855476|gb|KMT07209.1| hypothetical protein BVRB_6g155310 [Beta vulgaris subsp. vulgaris]	-	-	-	-
FtPinG0000173600.01	13.7324	4.94258	20.0699	7.66091	10.0388	6.96935	17.5374	6.06366	Ft1	2233223	2235109	-	1887	FtPinG0000173600.01	GO:0004672;GO:0005515;GO:0005524;GO:0006468	-	virNOG14004	T	sp|O04567|Y1719_ARATH Probable inactive receptor kinase At1g27190 OS=Arabidopsis thaliana GN=At1g27190 PE=1 SV=1	gi|731344332|ref|XP_010683354.1| PREDICTED: probable inactive receptor kinase At1g27190 [Beta vulgaris subsp. vulgaris] &gt;gi|870855475|gb|KMT07208.1| hypothetical protein BVRB_6g155300 [Beta vulgaris subsp. vulgaris]	GO:0006468//protein phosphorylation;	-	GO:0004672//protein kinase activity;GO:0005515//protein binding;GO:0005524//ATP binding;	-
FtPinG0000173700.01	0	0	0	0	0	0	0	0	Ft1	2241373	2242443	+	1071	FtPinG0000173700.01	GO:0004672;GO:0005524;GO:0006468	-	virNOG16201;virNOG01267	T	sp|Q8RY17|WAKLI_ARATH Wall-associated receptor kinase-like 22 OS=Arabidopsis thaliana GN=WAKL22 PE=2 SV=1	gi|731323176|ref|XP_010672287.1| PREDICTED: wall-associated receptor kinase 3-like [Beta vulgaris subsp. vulgaris]	GO:0006468//protein phosphorylation;	-	GO:0004672//protein kinase activity;GO:0005524//ATP binding;	-
FtPinG0000174200.01	16.478	13.0723	10.4594	12.5586	13.7125	14.4319	18.6777	13.2969	Ft1	2250437	2253021	-	621	FtPinG0000174200.01	GO:0003723;GO:0003735;GO:0005622;GO:0005840;GO:0006412	K02968	virNOG20383	J	sp|Q9ASV6|RR20_ARATH 30S ribosomal protein S20, chloroplastic OS=Arabidopsis thaliana GN=RPS20 PE=2 SV=1	gi|255582939|ref|XP_002532240.1| PREDICTED: 30S ribosomal protein S20, chloroplastic [Ricinus communis] &gt;gi|223528058|gb|EEF30134.1| 30S ribosomal protein S20, putative [Ricinus communis]	GO:0006412//translation;	GO:0005622//intracellular anatomical structure;GO:0005840//ribosome;	GO:0003723//RNA binding;GO:0003735//structural constituent of ribosome;	ko03010(Ribosome)
FtPinG0000174400.01	3.23985	0.963126	15.1484	2.46008	2.41548	0.537885	12.198	0.973072	Ft1	2266902	2267615	-	714	FtPinG0000174400.01	GO:0030145;GO:0045735	-	virNOG17626	R	sp|P92998|GL11_ARATH Germin-like protein subfamily 1 member 1 OS=Arabidopsis thaliana GN=GLP7 PE=2 SV=2	gi|902181425|gb|KNA09741.1| hypothetical protein SOVF_150730 [Spinacia oleracea]	-	-	GO:0030145//manganese ion binding;GO:0045735//nutrient reservoir activity;	-
FtPinG0000174500.01	4.05945	2.49397	5.22393	2.5856	2.64992	2.37404	3.74571	2.44758	Ft1	2268265	2272299	+	2082	FtPinG0000174500.01	-	-	virNOG18468	S	sp|Q67Y69|WDL7_ARATH Protein WVD2-like 7 OS=Arabidopsis thaliana GN=WDL7 PE=2 SV=1	gi|661895653|emb|CDP00231.1| unnamed protein product [Coffea canephora]	-	-	-	-
FtPinG0000174800.01	35.8905	38.9386	25.2259	23.838	39.8847	23.1567	26.6625	29.2184	Ft1	2272643	2274383	-	1653	FtPinG0000174800.01	-	-	NOG127170;KOG1922;virNOG06138	SZT	sp|O48682|FH4_ARATH Formin-like protein 4 OS=Arabidopsis thaliana GN=FH4 PE=1 SV=2	gi|731344271|ref|XP_010683321.1| PREDICTED: formin-like protein 4 [Beta vulgaris subsp. vulgaris] &gt;gi|870855454|gb|KMT07187.1| hypothetical protein BVRB_6g155100 [Beta vulgaris subsp. vulgaris]	-	-	-	-
FtPinG0000175000.01	16.6533	16.5205	15.0613	18.4603	46.4543	7.50479	8.93188	6.17655	Ft1	2287771	2288915	-	815	FtPinG0000175000.01	GO:0000160	K14492	virNOG18314;virNOG20062	K	sp|O82798|ARR4_ARATH Two-component response regulator ARR4 OS=Arabidopsis thaliana GN=ARR4 PE=1 SV=1	gi|976920907|gb|KVI05615.1| CheY-like superfamily [Cynara cardunculus var. scolymus]	GO:0000160//phosphorelay signal transduction system;	-	-	ko04075(Plant hormone signal transduction)
FtPinG0000175200.01	10.4805	9.50119	15.0134	12.2824	11.1487	8.97264	11.918	8.79784	Ft1	2311496	2314164	-	1086	FtPinG0000175200.01	GO:0046983	-	virNOG12015;virNOG14130	K	sp|Q69WS3|BH094_ORYSJ Transcription factor BHLH094 OS=Oryza sativa subsp. japonica GN=BHLH094 PE=1 SV=2	gi|596186864|ref|XP_007223344.1| hypothetical protein PRUPE_ppa009543mg [Prunus persica] &gt;gi|462420280|gb|EMJ24543.1| hypothetical protein PRUPE_ppa009543mg [Prunus persica]	-	-	GO:0046983//protein dimerization activity;	-
FtPinG0000175700.01	8.9979	7.57413	8.69161	11.6774	8.01839	7.46322	9.43737	7.75055	Ft1	2342406	2344786	+	1678	FtPinG0000175700.01	-	-	virNOG06049	S	sp|F4JSE7|EDR2_ARATH Protein ENHANCED DISEASE RESISTANCE 2 OS=Arabidopsis thaliana GN=EDR2 PE=2 SV=1	gi|223540666|gb|EEF42229.1| conserved hypothetical protein [Ricinus communis]	-	-	-	-
FtPinG0000176500.01	0.0649169	0.103806	0.054514	0.274263	0.14969	0.251873	0.0598098	0.0948914	Ft1	2347491	2350252	+	1783	FtPinG0000176500.01	GO:0006486;GO:0008378;GO:0016020;GO:0030246	-	virNOG00918	G	sp|Q9LV16|B3GTJ_ARATH Hydroxyproline O-galactosyltransferase GALT6 OS=Arabidopsis thaliana GN=GALT6 PE=2 SV=2	gi|731335252|ref|XP_010678636.1| PREDICTED: probable beta-1,3-galactosyltransferase 19 [Beta vulgaris subsp. vulgaris] &gt;gi|870858981|gb|KMT10445.1| hypothetical protein BVRB_5g115720 [Beta vulgaris subsp. vulgaris]	GO:0006486//protein glycosylation;	GO:0016020//membrane;	GO:0008378//galactosyltransferase activity;GO:0030246//carbohydrate binding;	-
FtPinG0000176800.01	18.5114	9.76233	26.7102	10.1524	11.0917	5.58215	16.6199	9.22694	Ft1	2350960	2352029	-	991	FtPinG0000176800.01	GO:0030247	-	virNOG15225	R	-	gi|661895682|emb|CDP00260.1| unnamed protein product [Coffea canephora]	-	-	GO:0030247//polysaccharide binding;	-
FtPinG0000177000.01	18.2207	17.9313	13.8515	15.5469	15.2732	17.767	16.9541	18.8725	Ft1	2353397	2358287	-	1975	FtPinG0000177000.01	GO:0003676;GO:0005524	K14809	virNOG06493	A	sp|Q9FLB0|RH18_ARATH DEAD-box ATP-dependent RNA helicase 18 OS=Arabidopsis thaliana GN=RH18 PE=2 SV=1	gi|225448554|ref|XP_002273715.1| PREDICTED: DEAD-box ATP-dependent RNA helicase 18 [Vitis vinifera]	-	-	GO:0003676//nucleic acid binding;GO:0005524//ATP binding;	-
FtPinG0000177700.01	0	0	0	0	0	0	0	0	Ft1	2368870	2369344	+	393	FtPinG0000177700.01	GO:0005515	-	virNOG04246;KOG2610	S	-	gi|731344223|ref|XP_010683297.1| PREDICTED: tetratricopeptide repeat protein 38 [Beta vulgaris subsp. vulgaris] &gt;gi|870855432|gb|KMT07165.1| hypothetical protein BVRB_6g154900 [Beta vulgaris subsp. vulgaris]	-	-	GO:0005515//protein binding;	-
FtPinG0000178000.01	0.330528	0.368744	0.102571	0.187019	0.33829	0.685879	0.0951171	0.326144	Ft1	2372252	2375274	-	1196	FtPinG0000178000.01	-	-	-	-	-	-	-	-	-	-
FtPinG0000178100.01	25.0501	29.1031	32.4035	50.5562	23.9899	28.3053	25.208	28.1395	Ft1	2376686	2380409	+	1574	FtPinG0000178100.01	GO:0005515	-	virNOG04246	S	sp|A3KPN8|TTC38_DANRE Tetratricopeptide repeat protein 38 OS=Danio rerio GN=ttc38 PE=3 SV=1	gi|731344223|ref|XP_010683297.1| PREDICTED: tetratricopeptide repeat protein 38 [Beta vulgaris subsp. vulgaris] &gt;gi|870855432|gb|KMT07165.1| hypothetical protein BVRB_6g154900 [Beta vulgaris subsp. vulgaris]	-	-	GO:0005515//protein binding;	-
FtPinG0000178400.01	1.87685	1.0578	5.53072	1.894	2.12457	1.51531	3.83602	1.32943	Ft1	2383947	2385875	-	1929	FtPinG0000178400.01	GO:0004672;GO:0005524;GO:0006468	-	virNOG00712	T	sp|F4I3V3|LRL15_ARATH LEAF RUST 10 DISEASE-RESISTANCE LOCUS RECEPTOR-LIKE PROTEIN KINASE-like 1.5 OS=Arabidopsis thaliana GN=LRK10L-1.5 PE=3 SV=1	gi|645229959|ref|XP_008221705.1| PREDICTED: LEAF RUST 10 DISEASE-RESISTANCE LOCUS RECEPTOR-LIKE PROTEIN KINASE-like 1.5 [Prunus mume]	GO:0006468//protein phosphorylation;	-	GO:0004672//protein kinase activity;GO:0005524//ATP binding;	-
FtPinG0000178600.01	0.746071	0.484957	0.355894	0.159117	0.365084	0.314357	1.42122	0.35037	Ft1	2391126	2392991	-	1866	FtPinG0000178600.01	GO:0005515;GO:0008270	-	virNOG07819	R	sp|Q0WQW5|PPR85_ARATH Pentatricopeptide repeat-containing protein At1g59720, chloroplastic/mitochondrial OS=Arabidopsis thaliana GN=PCMP-H51 PE=1 SV=2	gi|802795282|ref|XP_012092455.1| PREDICTED: pentatricopeptide repeat-containing protein At1g59720, mitochondrial [Jatropha curcas] &gt;gi|643704182|gb|KDP21246.1| hypothetical protein JCGZ_21717 [Jatropha curcas]	-	-	GO:0005515//protein binding;GO:0008270//zinc ion binding;	-
FtPinG0000178700.01	75.6196	49.0305	116.07	157.44	56.4522	88.46	135.283	96.8373	Ft1	2394960	2396885	+	1020	FtPinG0000178700.01	GO:0006457;GO:0051082	K09510	virNOG14415	O	sp|Q24133|DNAJ1_DROME DnaJ protein homolog 1 OS=Drosophila melanogaster GN=DnaJ-1 PE=1 SV=3	gi|590693650|ref|XP_007044393.1| DNAJ heat shock family protein [Theobroma cacao] &gt;gi|508708328|gb|EOY00225.1| DNAJ heat shock family protein [Theobroma cacao]	GO:0006457//protein folding;	-	GO:0051082//unfolded protein binding;	-
FtPinG0000179000.01	0	0	0	0	0	0	0	0	Ft1	2398210	2398789	-	580	FtPinG0000179000.01	-	-	virNOG06801;virNOG15052	T	sp|Q68Y49|CIPKJ_ORYSJ CBL-interacting protein kinase 19 OS=Oryza sativa subsp. japonica GN=CIPK19 PE=1 SV=1	gi|255588237|ref|XP_002534545.1| PREDICTED: CBL-interacting serine/threonine-protein kinase 14 [Ricinus communis] &gt;gi|223525074|gb|EEF27838.1| CBL-interacting serine/threonine-protein kinase, putative [Ricinus communis]	-	-	-	-
FtPinG0000179200.01	0	0	0	0	0	0	0	0	Ft1	2398034	2398789	-	756	FtPinG0000179200.01	-	K12761	virNOG06801;virNOG15052	T	sp|Q68Y49|CIPKJ_ORYSJ CBL-interacting protein kinase 19 OS=Oryza sativa subsp. japonica GN=CIPK19 PE=1 SV=1	gi|985567292|ref|NP_001306623.1| CBL-interacting serine/threonine-protein kinase 14 [Nelumbo nucifera] &gt;gi|662009179|gb|AIE41754.1| CBL protein interaction protein kinase [Nelumbo nucifera]	-	-	-	-
FtPinG0000179400.01	0	0	0	0	0	0	0	0	Ft1	2398034	2398789	-	756	FtPinG0000179400.01	-	K12761	virNOG06801;virNOG15052	T	sp|Q68Y49|CIPKJ_ORYSJ CBL-interacting protein kinase 19 OS=Oryza sativa subsp. japonica GN=CIPK19 PE=1 SV=1	gi|985567292|ref|NP_001306623.1| CBL-interacting serine/threonine-protein kinase 14 [Nelumbo nucifera] &gt;gi|662009179|gb|AIE41754.1| CBL protein interaction protein kinase [Nelumbo nucifera]	-	-	-	-
FtPinG0000179600.01	89.0159	56.618	37.0416	64.9959	41.5911	79.7308	74.2031	101.951	Ft1	2412900	2413988	-	991	FtPinG0000179600.01	GO:0003677;GO:0003700;GO:0006355;GO:0043565	K09338	virNOG17055;virNOG14844	K	sp|P46668|ATHB6_ARATH Homeobox-leucine zipper protein ATHB-6 OS=Arabidopsis thaliana GN=ATHB-6 PE=1 SV=1	gi|697113469|ref|XP_009610614.1| PREDICTED: homeobox-leucine zipper protein HAT5-like [Nicotiana tomentosiformis] &gt;gi|1025023674|ref|XP_016442143.1| PREDICTED: homeobox-leucine zipper protein HAT5-like [Nicotiana tabacum]	GO:0006355//regulation of transcription, DNA-templated;	-	GO:0003677//DNA binding;GO:0003700//DNA-binding transcription factor activity;GO:0043565//sequence-specific DNA binding;	-
FtPinG0000179700.01	0	0	0	0	0	0	0	0	Ft1	2431314	2431657	+	234	FtPinG0000179700.01	-	-	-	-	-	-	-	-	-	-
FtPinG0000179900.01	17.3394	7.77769	19.9512	9.96055	7.98873	6.11402	19.7465	12.8442	Ft1	2438468	2446212	+	3618	FtPinG0000179900.01	GO:0016020;GO:0022857;GO:0055085	-	virNOG15353	P	sp|Q8H157|PTR19_ARATH Protein NRT1/ PTR FAMILY 4.6 OS=Arabidopsis thaliana GN=NPF4.6 PE=1 SV=1	gi|731344171|ref|XP_010683268.1| PREDICTED: protein NRT1/ PTR FAMILY 4.6-like [Beta vulgaris subsp. vulgaris] &gt;gi|870855407|gb|KMT07140.1| hypothetical protein BVRB_6g154680 [Beta vulgaris subsp. vulgaris]	GO:0055085//transmembrane transport;	GO:0016020//membrane;	GO:0022857//transmembrane transporter activity;	-
FtPinG0000180200.01	12.2287	9.81305	13.8772	20.333	7.06888	10.8805	9.40795	13.7047	Ft1	2444569	2449825	-	3568	FtPinG0000180200.01	E_set_GO_C	-	virNOG09459	S	sp|Q3HRQ2|GLOX_VITPS Aldehyde oxidase GLOX OS=Vitis pseudoreticulata GN=GLOX PE=2 SV=1	gi|902232441|gb|KNA22631.1| hypothetical protein SOVF_032590 [Spinacia oleracea]	-	-	-	-
FtPinG0000180400.01	239.954	197.394	284.34	203.737	201.014	213.234	260.807	212.239	Ft1	2451406	2454194	-	994	FtPinG0000180400.01	GO:0005741;GO:0008308;GO:0055085;GO:0098656	K15040	virNOG02836	P	sp|P42056|VDAC2_SOLTU Mitochondrial outer membrane protein porin of 36 kDa OS=Solanum tuberosum PE=1 SV=2	gi|702421950|ref|XP_010066951.1| PREDICTED: mitochondrial outer membrane protein porin of 36 kDa [Eucalyptus grandis] &gt;gi|629099241|gb|KCW65006.1| hypothetical protein EUGRSUZ_G02544 [Eucalyptus grandis]	GO:0055085//transmembrane transport;GO:0098656//anion transmembrane transport;	GO:0005741//mitochondrial outer membrane;	GO:0008308//voltage-gated anion channel activity;	-
FtPinG0000180500.01	43.5776	38.0156	25.7551	28.5751	49.9712	44.3772	42.0453	38.9984	Ft1	2461963	2464248	+	1474	FtPinG0000180500.01	-	-	virNOG00306	C	sp|Q9CAR3|KINGL_ARATH SNF1-related protein kinase regulatory subunit gamma-1-like OS=Arabidopsis thaliana GN=CBSCBS2 PE=1 SV=1	gi|225424926|ref|XP_002277342.1| PREDICTED: SNF1-related protein kinase regulatory subunit gamma-1-like [Vitis vinifera] &gt;gi|731373912|ref|XP_010652368.1| PREDICTED: SNF1-related protein kinase regulatory subunit gamma-1-like [Vitis vinifera] &gt;gi|296086419|emb|CBI32008.3| unnamed protein product [Vitis vinifera]	-	-	-	-
FtPinG0000180700.01	178.745	173.795	185.597	197.431	170.82	176.388	171.035	176.372	Ft1	2465872	2470322	+	769	FtPinG0000180700.01	-	K10573	virNOG11526;COG5078	O	sp|P42745|UBC2_ARATH Ubiquitin-conjugating enzyme E2 2 OS=Arabidopsis thaliana GN=UBC2 PE=2 SV=1	gi|657986299|ref|XP_008385275.1| PREDICTED: ubiquitin-conjugating enzyme E2 2 [Malus domestica] &gt;gi|658028617|ref|XP_008349741.1| PREDICTED: ubiquitin-conjugating enzyme E2 2 [Malus domestica]	-	-	-	ko04120(Ubiquitin mediated proteolysis)
FtPinG0000181000.01	126.271	155.725	130.064	101.138	106.071	88.1407	102.096	140.137	Ft1	2471902	2474468	-	1345	FtPinG0000181000.01	GO:0004672;GO:0005524;GO:0006468	K04733	virNOG03236	T	sp|O49840|PBL3_ARATH Probable serine/threonine-protein kinase PBL3 OS=Arabidopsis thaliana GN=PBL3 PE=1 SV=1	gi|720039204|ref|XP_010268227.1| PREDICTED: protein kinase 2B, chloroplastic-like [Nelumbo nucifera]	GO:0006468//protein phosphorylation;	-	GO:0004672//protein kinase activity;GO:0005524//ATP binding;	-
FtPinG0000181600.01	8.91096	8.81299	8.88333	6.02408	6.59375	6.52391	4.31072	6.9853	Ft1	2473896	2474113	-	218	FtPinG0000181600.01	-	-	-	-	-	-	-	-	-	-
FtPinG0000181800.01	7.36744	4.08756	8.42728	6.40676	3.65602	3.04075	8.36599	5.99639	Ft1	2489133	2490008	-	504	FtPinG0000181800.01	GO:0003677	K09422	virNOG04970	K	sp|Q94FL6|MY124_ARATH Transcription factor MYB124 OS=Arabidopsis thaliana GN=MYB124 PE=1 SV=1	gi|223540606|gb|EEF42169.1| myb124, putative [Ricinus communis]	-	-	GO:0003677//DNA binding;	-
FtPinG0000183800.01	58.1338	23.7705	57.9579	42.585	22.7696	36.475	52.5411	40.1492	Ft1	2508215	2509930	-	1118	FtPinG0000183800.01	GO:0003677;GO:0003700;GO:0006355;GO:0043565	K09338	virNOG13651	K	sp|Q8LC03|ATB13_ARATH Homeobox-leucine zipper protein ATHB-13 OS=Arabidopsis thaliana GN=ATHB-13 PE=2 SV=2	gi|225425754|ref|XP_002276889.1| PREDICTED: homeobox-leucine zipper protein ATHB-13 [Vitis vinifera]	GO:0006355//regulation of transcription, DNA-templated;	-	GO:0003677//DNA binding;GO:0003700//DNA-binding transcription factor activity;GO:0043565//sequence-specific DNA binding;	-
FtPinG0000184200.01	23.0141	22.352	20.0481	17.5367	24.6522	22.7323	25.7679	22.9853	Ft1	2525251	2532359	-	2170	FtPinG0000184200.01	-	K15378	virNOG11724	G	sp|O80605|SUC3_ARATH Sucrose transport protein SUC3 OS=Arabidopsis thaliana GN=SUC3 PE=1 SV=1	gi|575460976|gb|AHG94616.1| sucrose transporter [Camellia sinensis]	-	-	-	-
FtPinG0000184800.01	0.787733	0.6007	0.0940985	0.723054	2.50598	0.70998	0.656007	0.661522	Ft1	2531046	2531307	-	262	FtPinG0000184800.01	-	-	-	-	-	-	-	-	-	-
FtPinG0000184900.01	144.819	210.934	103.443	200.373	271.082	163.188	116.55	165.929	Ft1	2555128	2557174	+	1592	FtPinG0000184900.01	GO:0005515	-	virNOG01814	R	sp|Q84M94|FBK15_ARATH F-box/kelch-repeat protein At1g26930 OS=Arabidopsis thaliana GN=At1g26930 PE=2 SV=1	gi|902161652|gb|KNA06587.1| hypothetical protein SOVF_179630 [Spinacia oleracea]	-	-	GO:0005515//protein binding;	-
FtPinG0000185100.01	66.9788	90.6831	104.317	116.651	60.4096	84.007	51.1009	91.5588	Ft1	2585007	2585522	+	516	FtPinG0000185100.01	-	-	virNOG26208	S	-	gi|470122571|ref|XP_004297314.1| PREDICTED: uncharacterized protein LOC101308457 [Fragaria vesca subsp. vesca]	-	-	-	-
FtPinG0000185600.01	5.30729	4.50226	5.9359	5.06963	4.00939	5.5281	6.18334	5.39687	Ft1	2596573	2602162	-	3661	FtPinG0000185600.01	GO:0046872	-	virNOG10198	R	sp|Q947D2|PRAF1_ARATH PH, RCC1 and FYVE domains-containing protein 1 OS=Arabidopsis thaliana GN=PRAF1 PE=1 SV=1	gi|359473366|ref|XP_002273996.2| PREDICTED: uncharacterized protein LOC100250008 isoform X1 [Vitis vinifera] &gt;gi|731373764|ref|XP_010652192.1| PREDICTED: uncharacterized protein LOC100250008 isoform X1 [Vitis vinifera] &gt;gi|731373768|ref|XP_010652196.1| PREDICTED: uncharacterized protein LOC100250008 isoform X1 [Vitis vinifera] &gt;gi|731373772|ref|XP_010652200.1| PREDICTED: uncharacterized …	-	-	GO:0046872//metal ion binding;	-
FtPinG0000185700.01	0	0	0	0	0	0	0	0	Ft1	2607636	2608293	+	658	FtPinG0000185700.01	-	-	virNOG06556	S	-	gi|703163343|ref|XP_010113312.1| hypothetical protein L484_026643 [Morus notabilis] &gt;gi|587949117|gb|EXC35319.1| hypothetical protein L484_026643 [Morus notabilis]	-	-	-	-
FtPinG0000185900.01	0	0	0	0	0	0	0	0	Ft1	2607636	2608252	+	617	FtPinG0000185900.01	-	-	virNOG06556	S	-	gi|629079061|gb|KCW45814.1| hypothetical protein EUGRSUZ_L00332 [Eucalyptus grandis]	-	-	-	-
FtPinG0000186100.01	0	0	0	0	0	0	0	0	Ft1	2607636	2608293	+	658	FtPinG0000186100.01	-	-	virNOG06556	S	-	gi|703163343|ref|XP_010113312.1| hypothetical protein L484_026643 [Morus notabilis] &gt;gi|587949117|gb|EXC35319.1| hypothetical protein L484_026643 [Morus notabilis]	-	-	-	-
FtPinG0000186400.01	3.86596	1.77977	4.22523	2.31109	4.29824	2.46402	4.71345	2.55402	Ft1	2609125	2610288	-	731	FtPinG0000186400.01	-	K17279	virNOG11261;virNOG18716	U	sp|Q9S7V4|HA22A_ARATH HVA22-like protein a OS=Arabidopsis thaliana GN=HVA22A PE=2 SV=1	gi|731344077|ref|XP_010683218.1| PREDICTED: HVA22-like protein a isoform X1 [Beta vulgaris subsp. vulgaris] &gt;gi|870855362|gb|KMT07095.1| hypothetical protein BVRB_6g154220 [Beta vulgaris subsp. vulgaris]	-	-	-	-
FtPinG0000186600.01	13.3418	12.1953	11.393	10.8361	14.1472	3.26788	8.74057	12.773	Ft1	2614201	2615067	-	867	FtPinG0000186600.01	-	-	virNOG21899;virNOG19812;virNOG12284	K	sp|Q9C9L2|TCP15_ARATH Transcription factor TCP15 OS=Arabidopsis thaliana GN=TCP15 PE=1 SV=1	gi|695045217|ref|XP_009410394.1| PREDICTED: transcription factor TCP15-like [Musa acuminata subsp. malaccensis]	-	-	-	-
FtPinG0000186700.01	39.5326	56.2828	47.8517	74.868	43.6764	43.1954	31.5413	51.7323	Ft1	2631867	2633333	+	864	FtPinG0000186700.01	GO:0005506;GO:0008610;GO:0016491;GO:0055114	K04713	virNOG03912	I	sp|Q8VYI1|SBH1_ARATH Sphinganine C4-monooxygenase 1 OS=Arabidopsis thaliana GN=SBH1 PE=1 SV=1	gi|255562836|ref|XP_002522423.1| PREDICTED: sphinganine C4-monooxygenase 1 isoform X1 [Ricinus communis] &gt;gi|223538308|gb|EEF39915.1| sur2 hydroxylase/desaturase, putative [Ricinus communis]	GO:0008610//lipid biosynthetic process;GO:0055114//obsolete oxidation-reduction process;	-	GO:0005506//iron ion binding;GO:0016491//oxidoreductase activity;	ko00600(Sphingolipid metabolism)
FtPinG0000186900.01	28.7452	43.2463	25.1983	41.1617	27.3164	45.9763	28.261	35.1911	Ft1	2636210	2639265	+	975	FtPinG0000186900.01	GO:0005506;GO:0008610;GO:0016491;GO:0055114	K04713	virNOG03912	I	sp|Q8VYI1|SBH1_ARATH Sphinganine C4-monooxygenase 1 OS=Arabidopsis thaliana GN=SBH1 PE=1 SV=1	gi|719965693|ref|XP_010257252.1| PREDICTED: sphinganine C(4)-monooxygenase 1 [Nelumbo nucifera]	GO:0008610//lipid biosynthetic process;GO:0055114//obsolete oxidation-reduction process;	-	GO:0005506//iron ion binding;GO:0016491//oxidoreductase activity;	ko00600(Sphingolipid metabolism)
FtPinG0000187200.01	1.58815	2.2505	4.89712	1.27264	2.71919	2.0505	2.9887	1.46115	Ft1	2639470	2640996	-	1300	FtPinG0000187200.01	-	K15015	virNOG00890	E	sp|F4J1Q9|AVT1I_ARATH Amino acid transporter AVT1I OS=Arabidopsis thaliana GN=AVT1I PE=3 SV=1	gi|743782434|ref|XP_011017124.1| PREDICTED: vacuolar amino acid transporter 1-like [Populus euphratica]	-	-	-	-
FtPinG0000187700.01	0.071111	0.243589	0.575386	0.327872	1.79909	0.270114	0.19412	0.256899	Ft1	2651455	2651876	+	422	FtPinG0000187700.01	-	-	-	-	-	-	-	-	-	-
FtPinG0000188400.01	0.662493	0.15774	0.547756	0.0659079	0.190395	0.130914	0.157084	0.251334	Ft1	2652071	2652926	-	856	FtPinG0000188400.01	-	-	-	-	-	gi|764575338|ref|XP_011463072.1| PREDICTED: CLAVATA3/ESR (CLE)-related protein 45 [Fragaria vesca subsp. vesca]	-	-	-	-
FtPinG0000188600.01	3.35943	2.2157	3.41483	3.02454	3.25974	2.87358	2.72165	2.86049	Ft1	2653930	2656666	-	1972	FtPinG0000188600.01	GO:0005515	-	virNOG09119	R	sp|Q9ZUT4|PP192_ARATH Pentatricopeptide repeat-containing protein At2g37320 OS=Arabidopsis thaliana GN=PCMP-E50 PE=2 SV=1	gi|902239145|gb|KNA25462.1| hypothetical protein SOVF_005770 [Spinacia oleracea]	-	-	GO:0005515//protein binding;	-
FtPinG0000190700.01	0	0	0	0	0	0	0	0	Ft1	2675519	2676386	+	868	FtPinG0000190700.01	-	-	-	-	-	-	-	-	-	-
FtPinG0000193000.01	0	0	0	0	0.0751532	0	0	0	Ft1	2696222	2696939	-	718	FtPinG0000193000.01	-	-	-	-	-	-	-	-	-	-
FtPinG0000194700.01	0.666109	0.089547	0.764265	0.228488	0.257232	0.0982563	0.184618	0.0730773	Ft1	2735776	2737487	+	1517	FtPinG0000194700.01	GO:0004672;GO:0005524;GO:0006468	-	virNOG27935;virNOG06535	T	sp|Q9SA25|WAKLG_ARATH Wall-associated receptor kinase-like 8 OS=Arabidopsis thaliana GN=WAKL8 PE=2 SV=1	gi|731360053|ref|XP_010691609.1| PREDICTED: wall-associated receptor kinase-like 6 [Beta vulgaris subsp. vulgaris] &gt;gi|731360055|ref|XP_010691610.1| PREDICTED: wall-associated receptor kinase-like 6 [Beta vulgaris subsp. vulgaris]	GO:0006468//protein phosphorylation;	-	GO:0004672//protein kinase activity;GO:0005524//ATP binding;	-
FtPinG0000195000.01	7.66492	7.8285	8.96309	9.64572	6.44335	11.4176	8.43628	9.69342	Ft1	2737980	2739062	-	1083	FtPinG0000195000.01	GO:0005515	K12271	virNOG08965	R	sp|O22265|SR43C_ARATH Signal recognition particle 43 kDa protein, chloroplastic OS=Arabidopsis thaliana GN=CAO PE=1 SV=2	gi|902206094|gb|KNA15378.1| hypothetical protein SOVF_098790 [Spinacia oleracea]	-	-	GO:0005515//protein binding;	-
FtPinG0000195100.01	0.0591025	0.0965325	0.0625614	0.0881885	0.0168708	0	0	0.075105	Ft1	2742310	2744028	+	1531	FtPinG0000195100.01	GO:0004672;GO:0005524;GO:0006468	-	virNOG06535	T	sp|Q8RY17|WAKLI_ARATH Wall-associated receptor kinase-like 22 OS=Arabidopsis thaliana GN=WAKL22 PE=2 SV=1	gi|902240496|gb|KNA26003.1| hypothetical protein SOVF_001480 [Spinacia oleracea]	GO:0006468//protein phosphorylation;	-	GO:0004672//protein kinase activity;GO:0005524//ATP binding;	-
FtPinG0000195400.01	21.9766	19.0758	19.824	18.392	17.557	13.1764	17.5145	18.2176	Ft1	2745007	2748241	-	1637	FtPinG0000195400.01	GO:0016787	K01510	virNOG04874	F	sp|O80612|APY6_ARATH Probable apyrase 6 OS=Arabidopsis thaliana GN=APY6 PE=2 SV=2	gi|731344014|ref|XP_010683184.1| PREDICTED: probable apyrase 6 [Beta vulgaris subsp. vulgaris] &gt;gi|870855327|gb|KMT07060.1| hypothetical protein BVRB_6g153890 [Beta vulgaris subsp. vulgaris]	-	-	GO:0016787//hydrolase activity;	ko00240(Pyrimidine metabolism);ko00230(Purine metabolism)
FtPinG0000196100.01	5.3037	5.31618	10.7672	2.83702	5.79618	20.5325	12.8838	11.7657	Ft1	2754930	2755514	+	1297	FtPinG0000196100.01	-	K15015	virNOG00890;COG0814	E	sp|F4J1Q9|AVT1I_ARATH Amino acid transporter AVT1I OS=Arabidopsis thaliana GN=AVT1I PE=3 SV=1	gi|296086363|emb|CBI31952.3| unnamed protein product [Vitis vinifera]	-	-	-	-
FtPinG0000196400.01	1210.08	958.57	1032.35	708.034	1281.15	1038.28	1541.54	958.919	Ft1	2756716	2757597	-	882	FtPinG0000196400.01	-	-	virNOG19101	R	-	gi|902236244|gb|KNA24283.1| hypothetical protein SOVF_016910 [Spinacia oleracea]	-	-	-	-
FtPinG0000196600.01	30.0675	32.8145	22.801	35.1072	23.0695	28.3476	23.1094	32.6977	Ft1	2760671	2765516	-	1817	FtPinG0000196600.01	-	K01805	COG2115;virNOG08847	G	sp|Q9FKK7|XYLA_ARATH Xylose isomerase OS=Arabidopsis thaliana GN=XYLA PE=2 SV=2	gi|970042963|ref|XP_015082880.1| PREDICTED: xylose isomerase [Solanum pennellii]	-	-	-	ko00051(Fructose and mannose metabolism);ko00040(Pentose and glucuronate interconversions)
FtPinG0000196700.01	0.669806	0.613797	0.594324	0.344539	0.572013	0.581955	0.783574	0.561838	Ft1	2770660	2772441	+	1782	FtPinG0000196700.01	GO:0005515;GO:0008270	-	virNOG10103	R	sp|Q8LK93|PP145_ARATH Pentatricopeptide repeat-containing protein At2g02980, chloroplastic OS=Arabidopsis thaliana GN=PCMP-H26 PE=2 SV=2	gi|567892351|ref|XP_006438696.1| hypothetical protein CICLE_v10031011mg [Citrus clementina] &gt;gi|985455704|ref|XP_015387263.1| PREDICTED: pentatricopeptide repeat-containing protein At2g02980, chloroplastic [Citrus sinensis] &gt;gi|557540892|gb|ESR51936.1| hypothetical protein CICLE_v10031011mg [Citrus clementina]	-	-	GO:0005515//protein binding;GO:0008270//zinc ion binding;	-
FtPinG0000196900.01	6.62885	0.44238	4.22472	0.933085	0.740394	0.816752	4.87828	0.982219	Ft1	2777471	2779367	+	776	FtPinG0000196900.01	GO:0003723;GO:0033897	K01166	virNOG07186	A	sp|P42813|RNS1_ARATH Ribonuclease 1 OS=Arabidopsis thaliana GN=RNS1 PE=1 SV=1	gi|113374061|dbj|BAF03591.1| S-like RNase [Fagopyrum esculentum]	-	-	GO:0003723//RNA binding;GO:0033897//ribonuclease T2 activity;	-
FtPinG0000197100.01	0.489465	0.336965	0.272843	0.266447	0.209799	0.431355	0.565901	0.407675	Ft1	2786482	2788201	+	1447	FtPinG0000197100.01	GO:0005515	-	virNOG11554	R	sp|Q940Q2|PPR19_ARATH Pentatricopeptide repeat-containing protein At1g07590, mitochondrial OS=Arabidopsis thaliana GN=At1g07590 PE=2 SV=1	gi|902164364|gb|KNA06965.1| hypothetical protein SOVF_176270 [Spinacia oleracea]	-	-	GO:0005515//protein binding;	-
FtPinG0000197300.01	0.924042	0.268812	1.10111	0.572512	0.547039	0.237767	0.729163	0.26224	Ft1	2787947	2791735	+	1923	FtPinG0000197300.01	GO:0004672;GO:0005524;GO:0006468;GO:0006950	-	virNOG15290	T	sp|Q5XF57|Y5576_ARATH Probable receptor-like serine/threonine-protein kinase At5g57670 OS=Arabidopsis thaliana GN=At5g57670 PE=2 SV=1	gi|823256334|ref|XP_012460813.1| PREDICTED: probable receptor-like serine/threonine-protein kinase At5g57670 [Gossypium raimondii] &gt;gi|763809684|gb|KJB76586.1| hypothetical protein B456_012G095500 [Gossypium raimondii]	GO:0006468//protein phosphorylation;GO:0006950//response to stress;	-	GO:0004672//protein kinase activity;GO:0005524//ATP binding;	-
FtPinG0000197500.01	21.3466	7.64139	43.9316	157.532	21.4115	7.72586	19.1371	5.18124	Ft1	2794568	2796348	+	764	FtPinG0000197500.01	GO:0003723;GO:0033897	K01166	virNOG07186	A	sp|P42813|RNS1_ARATH Ribonuclease 1 OS=Arabidopsis thaliana GN=RNS1 PE=1 SV=1	gi|731344006|ref|XP_010683180.1| PREDICTED: ribonuclease 1-like [Beta vulgaris subsp. vulgaris] &gt;gi|870855323|gb|KMT07056.1| hypothetical protein BVRB_6g153850 [Beta vulgaris subsp. vulgaris]	-	-	GO:0003723//RNA binding;GO:0033897//ribonuclease T2 activity;	-
FtPinG0000197800.01	5.92667	11.9051	5.05727	4.90225	7.54854	12.0358	4.8745	10.0379	Ft1	2797381	2802045	-	2464	FtPinG0000197800.01	GO:0004672;GO:0005524;GO:0006468	-	virNOG06535	T	sp|Q8VYA3|WAKLJ_ARATH Wall-associated receptor kinase-like 10 OS=Arabidopsis thaliana GN=WAKL10 PE=2 SV=1	gi|902240496|gb|KNA26003.1| hypothetical protein SOVF_001480 [Spinacia oleracea]	GO:0006468//protein phosphorylation;	-	GO:0004672//protein kinase activity;GO:0005524//ATP binding;	-
FtPinG0000197900.01	0	0	0	0	0	0	0	0	Ft1	2810303	2811430	+	1128	FtPinG0000197900.01	-	K12447	virNOG00819;virNOG33673;virNOG19602;virNOG34595	R	sp|Q94HW2|POLR1_ARATH Retrovirus-related Pol polyprotein from transposon RE1 OS=Arabidopsis thaliana GN=RE1 PE=2 SV=1	gi|147788164|emb|CAN71595.1| hypothetical protein VITISV_010143 [Vitis vinifera]	-	-	-	ko00520(Amino sugar and nucleotide sugar metabolism);ko00053(Ascorbate and aldarate metabolism);ko00052(Galactose metabolism);ko00040(Pentose and glucuronate interconversions)
FtPinG0000198300.01	0	0	0	0	0	0	0	0	Ft1	2814937	2819367	+	2104	FtPinG0000198300.01	-	-	virNOG09801	S	sp|Q922M5|CDA7L_MOUSE Cell division cycle-associated 7-like protein OS=Mus musculus GN=Cdca7l PE=1 SV=1	gi|502181308|ref|XP_004516775.1| PREDICTED: uncharacterized protein LOC101499057 [Cicer arietinum]	-	-	-	-
FtPinG0000198500.01	0	0	0	0	0	0	0	0	Ft1	2827124	2831193	+	1871	FtPinG0000198500.01	-	-	virNOG09801	S	sp|Q32PH1|CDCA7_BOVIN Cell division cycle-associated protein 7 OS=Bos taurus GN=CDCA7 PE=2 SV=1	gi|566213779|ref|XP_002324877.2| hypothetical protein POPTR_0018s02030g [Populus trichocarpa] &gt;gi|550317845|gb|EEF03442.2| hypothetical protein POPTR_0018s02030g [Populus trichocarpa]	-	-	-	-
FtPinG0000198700.01	31.8911	31.0817	33.6476	38.4537	28.9508	28.5263	28.8916	30.52	Ft1	2837041	2839825	+	1271	FtPinG0000198700.01	-	-	virNOG12384;virNOG01969	HR	sp|Q9BRT8|CBWD1_HUMAN COBW domain-containing protein 1 OS=Homo sapiens GN=CBWD1 PE=2 SV=1	gi|823263961|ref|XP_012464738.1| PREDICTED: COBW domain-containing protein 1 [Gossypium raimondii] &gt;gi|763813498|gb|KJB80350.1| hypothetical protein B456_013G093200 [Gossypium raimondii]	-	-	-	-
FtPinG0000198900.01	0.470826	0.760897	6.5915	2.7873	0.766913	0.30986	1.19667	0.365267	Ft1	2841911	2843897	+	931	FtPinG0000198900.01	GO:0019904	K06630	virNOG01353	O	sp|Q9C5W6|14312_ARATH 14-3-3-like protein GF14 iota OS=Arabidopsis thaliana GN=GRF12 PE=2 SV=1	gi|731339186|ref|XP_010680716.1| PREDICTED: 14-3-3-like protein GF14 iota [Beta vulgaris subsp. vulgaris] &gt;gi|870857402|gb|KMT08962.1| hypothetical protein BVRB_6g136750 [Beta vulgaris subsp. vulgaris]	-	-	GO:0019904//protein domain specific binding;	-
FtPinG0000199200.01	14.9339	15.1411	17.7809	16.5675	14.5099	15.0977	12.5661	15.3119	Ft1	2844222	2845834	-	541	FtPinG0000199200.01	GO:0005634;GO:0006355;GO:0043189	-	virNOG21393	S	-	gi|502094191|ref|XP_004490161.1| PREDICTED: uncharacterized protein LOC101502406 [Cicer arietinum]	GO:0006355//regulation of transcription, DNA-templated;	GO:0005634//nucleus;GO:0043189//H4/H2A histone acetyltransferase complex;	-	-
FtPinG0000199300.01	0.164879	0	0.365039	0.0755257	0	0	0.343869	0.0777001	Ft1	2846621	2846958	+	338	FtPinG0000199300.01	-	-	virNOG00819;virNOG02940;strNOG06976;KOG0017;virNOG01480	DRB	sp|Q9ZT94|POLR2_ARATH Retrovirus-related Pol polyprotein from transposon RE2 OS=Arabidopsis thaliana GN=RE2 PE=4 SV=1	gi|694351566|ref|XP_009357571.1| PREDICTED: uncharacterized protein LOC103948287 [Pyrus x bretschneideri]	-	-	-	-
FtPinG0000199500.01	74.6932	60.6355	46.9738	24.043	52.3574	91.0924	61.075	70.7281	Ft1	2851141	2852588	+	648	FtPinG0000199500.01	-	-	virNOG34117;virNOG21894;virNOG33914	R	sp|Q9FNQ2|PDCB1_ARATH PLASMODESMATA CALLOSE-BINDING PROTEIN 1 OS=Arabidopsis thaliana GN=PDCB1 PE=1 SV=1	gi|729401007|ref|XP_010554286.1| PREDICTED: PLASMODESMATA CALLOSE-BINDING PROTEIN 3-like [Tarenaya hassleriana]	-	-	-	-
FtPinG0000199800.01	2.92545	4.29713	1.39411	3.35196	2.46325	5.82376	2.88446	4.32182	Ft1	2853671	2858245	-	2006	FtPinG0000199800.01	-	K10638	virNOG00794	K	sp|Q8VYZ0|ORTH2_ARATH E3 ubiquitin-protein ligase ORTHRUS 2 OS=Arabidopsis thaliana GN=ORTH2 PE=1 SV=1	gi|731374593|ref|XP_010667008.1| PREDICTED: E3 ubiquitin-protein ligase ORTHRUS 2-like [Beta vulgaris subsp. vulgaris] &gt;gi|870842184|gb|KMS95667.1| hypothetical protein BVRB_006020 [Beta vulgaris subsp. vulgaris]	-	-	-	-
FtPinG0000200000.01	15.0442	12.08	8.77423	5.73362	19.6616	15.1542	22.6534	10.1367	Ft1	2859535	2861619	-	1564	FtPinG0000200000.01	GO:0003979;GO:0016616;GO:0051287;GO:0055114	K00012	virNOG12190	G	sp|Q9LIA8|UGDH2_ARATH UDP-glucose 6-dehydrogenase 2 OS=Arabidopsis thaliana GN=UGD2 PE=1 SV=1	gi|590650656|ref|XP_007032693.1| UDP-glucose 6-dehydrogenase family protein [Theobroma cacao] &gt;gi|508711722|gb|EOY03619.1| UDP-glucose 6-dehydrogenase family protein [Theobroma cacao]	GO:0055114//obsolete oxidation-reduction process;	-	GO:0003979//UDP-glucose 6-dehydrogenase activity;GO:0016616//oxidoreductase activity, acting on the CH-OH group of donors, NAD or NADP as acceptor;GO:0051287//NAD binding;	ko00520(Amino sugar and nucleotide sugar metabolism);ko00053(Ascorbate and aldarate metabolism);ko00040(Pentose and glucuronate interconversions)
FtPinG0000200200.01	17.781	8.13288	13.7609	5.21799	9.79883	12.1079	23.6439	13.2331	Ft1	2867719	2877839	-	1845	FtPinG0000200200.01	GO:0004553;GO:0005975	K01188	virNOG11338	G	sp|Q9FZE0|BGL40_ARATH Beta-glucosidase 40 OS=Arabidopsis thaliana GN=BGLU40 PE=2 SV=1	gi|557357620|dbj|BAO04176.1| hypothetical protein [Delphinium grandiflorum]	GO:0005975//carbohydrate metabolic process;	-	GO:0004553//hydrolase activity, hydrolyzing O-glycosyl compounds;	ko00940(Phenylpropanoid biosynthesis);ko00500(Starch and sucrose metabolism);ko00460(Cyanoamino acid metabolism)
FtPinG0000200500.01	0.0423326	0	0	0	0	0	0	0	Ft1	2893268	2894749	+	1425	FtPinG0000200500.01	GO:0003676	-	virNOG19118	R	sp|Q9M202|ZAT9_ARATH Zinc finger protein ZAT9 OS=Arabidopsis thaliana GN=ZAT9 PE=2 SV=1	gi|645229574|ref|XP_008221523.1| PREDICTED: uncharacterized protein LOC103321496 [Prunus mume]	-	-	GO:0003676//nucleic acid binding;	-
FtPinG0000200900.01	0.0354714	0.0295869	0.172338	0	0.0352608	0	0.0376374	0	Ft1	2899537	2901305	+	846	FtPinG0000200900.01	-	K18211	virNOG00686;virNOG16677	U	sp|Q9S7P9|SNP33_ARATH SNAP25 homologous protein SNAP33 OS=Arabidopsis thaliana GN=SNAP33 PE=1 SV=1	gi|702276092|ref|XP_010044425.1| PREDICTED: putative SNAP25 homologous protein SNAP30 [Eucalyptus grandis] &gt;gi|702276097|ref|XP_010044426.1| PREDICTED: putative SNAP25 homologous protein SNAP30 [Eucalyptus grandis] &gt;gi|702276101|ref|XP_010044427.1| PREDICTED: putative SNAP25 homologous protein SNAP30 [Eucalyptus grandis] &gt;gi|629122028|gb|KCW86518.1| hypothetical protein EUGRSUZ_B03167 [E…	-	-	-	-
FtPinG0000202100.01	0.140939	0.213255	0.37454	0.309196	0.251087	0.787181	0.433478	0.102533	Ft1	2909098	2909890	+	793	FtPinG0000202100.01	-	-	-	-	-	-	-	-	-	-
FtPinG0000202400.01	274.874	167.023	738.936	559.834	148.654	108.294	214.91	205.666	Ft1	2919517	2920012	-	496	FtPinG0000202400.01	-	-	virNOG25134	S	sp|Q9ZQ80|NDRP1_ARATH Nodulin-related protein 1 OS=Arabidopsis thaliana GN=NRP1 PE=1 SV=1	gi|197312925|gb|ACH63243.1| low-temperature inducible [Rheum australe]	-	-	-	-
FtPinG0000203200.01	0	0	0	0	0	0	0	0	Ft1	2925634	2926224	-	591	FtPinG0000203200.01	-	-	virNOG14938	S	-	gi|703099128|ref|XP_010096566.1| hypothetical protein L484_004242 [Morus notabilis] &gt;gi|587875969|gb|EXB65066.1| hypothetical protein L484_004242 [Morus notabilis]	-	-	-	-
FtPinG0000203400.01	14.2902	11.2376	15.2364	13.4508	9.38727	10.1403	14.1393	11.1927	Ft1	2925634	2930055	-	2770	FtPinG0000203400.01	-	-	virNOG14938	S	-	gi|731339285|ref|XP_010680768.1| PREDICTED: uncharacterized protein LOC104895840 isoform X1 [Beta vulgaris subsp. vulgaris]	-	-	-	-
FtPinG0000204200.01	0	0	0.0927103	0.0237026	0.0490336	0	0	0	Ft1	2939116	2940192	-	1077	FtPinG0000204200.01	GO:0016757	K18134	virNOG14380	S	sp|Q8BYW9|EOGT_MOUSE EGF domain-specific O-linked N-acetylglucosamine transferase OS=Mus musculus GN=Eogt PE=1 SV=1	gi|1035920499|gb|OAY50089.1| hypothetical protein MANES_05G107400 [Manihot esculenta]	-	-	GO:0016757//glycosyltransferase activity;	ko00514(Other types of O-glycan biosynthesis)
FtPinG0000204300.01	0	0	0	0	0	0	0.0590723	0	Ft1	2951381	2952370	+	471	FtPinG0000204300.01	GO:0003860	K05605	virNOG02684	I	sp|Q9T0K7|HIBC6_ARATH 3-hydroxyisobutyryl-CoA hydrolase-like protein 3, mitochondrial OS=Arabidopsis thaliana GN=At4g13360 PE=1 SV=2	gi|595804337|ref|XP_007202139.1| hypothetical protein PRUPE_ppa006207mg [Prunus persica] &gt;gi|462397670|gb|EMJ03338.1| hypothetical protein PRUPE_ppa006207mg [Prunus persica]	-	-	GO:0003860//3-hydroxyisobutyryl-CoA hydrolase activity;	ko00640(Propanoate metabolism);ko00410(beta-Alanine metabolism);ko00280(Valine, leucine and isoleucine degradation)
FtPinG0000204500.01	6.07628	8.8408	3.38206	6.2916	6.88668	5.7414	6.50859	8.23139	Ft1	2963366	2964430	+	1065	FtPinG0000204500.01	GO:0016757	K18134	virNOG14380	S	sp|Q8BYW9|EOGT_MOUSE EGF domain-specific O-linked N-acetylglucosamine transferase OS=Mus musculus GN=Eogt PE=1 SV=1	gi|1035920499|gb|OAY50089.1| hypothetical protein MANES_05G107400 [Manihot esculenta]	-	-	GO:0016757//glycosyltransferase activity;	ko00514(Other types of O-glycan biosynthesis)
FtPinG0000204700.01	0	0	0	0	0	0	0	0	Ft1	2965641	2966525	+	885	FtPinG0000204700.01	GO:0008152;GO:0016758	K08237	virNOG12567;NOG123391;virNOG11892	CRG	sp|Q9AR73|HQGT_RAUSE Hydroquinone glucosyltransferase OS=Rauvolfia serpentina GN=AS PE=1 SV=1	gi|1035919454|gb|OAY49044.1| hypothetical protein MANES_05G025000 [Manihot esculenta]	GO:0008152//metabolic process;	-	GO:0016758//hexosyltransferase activity;	-
FtPinG0000205900.01	0	0	0	0	0	0	0	0	Ft1	2971782	2972064	+	283	FtPinG0000205900.01	-	-	-	-	-	-	-	-	-	-
FtPinG0000206500.01	0.12047	0	0	0	0	0	0	0	Ft1	2973084	2973510	+	427	FtPinG0000206500.01	-	-	-	-	-	-	-	-	-	-
FtPinG0000206800.01	33.7845	31.3554	32.7618	28.944	33.5839	26.2931	31.5805	26.6282	Ft1	2979287	2982082	-	1209	FtPinG0000206800.01	GO:0016301	-	virNOG08577	R	sp|O26153|IPK_METTH Isopentenyl phosphate kinase OS=Methanothermobacter thermautotrophicus (strain ATCC 29096 / DSM 1053 / JCM 10044 / NBRC 100330 / Delta H) GN=MTH_47 PE=1 SV=1	gi|731343829|ref|XP_010683087.1| PREDICTED: delta-1-pyrroline-5-carboxylate synthase [Beta vulgaris subsp. vulgaris]	-	-	GO:0016301//kinase activity;	-
FtPinG0000206900.01	15.9894	13.4636	22.2749	15.1291	13.8171	13.8305	20.178	17.2389	Ft1	2987800	2992051	+	2220	FtPinG0000206900.01	-	K20027	virNOG04400	R	sp|Q9C533|ZDHC1_ARATH Probable protein S-acyltransferase 22 OS=Arabidopsis thaliana GN=PAT22 PE=2 SV=2	gi|590699678|ref|XP_007045986.1| DHHC-type zinc finger family protein isoform 1 [Theobroma cacao] &gt;gi|508709921|gb|EOY01818.1| DHHC-type zinc finger family protein isoform 1 [Theobroma cacao]	-	-	-	-
FtPinG0000207100.01	7.66927	5.0099	9.7423	6.50267	6.8219	7.09859	8.33879	4.96686	Ft1	2992583	2994013	+	1251	FtPinG0000207100.01	-	-	virNOG01467	S	-	gi|731343852|ref|XP_010683099.1| PREDICTED: uncharacterized protein LOC104897842 [Beta vulgaris subsp. vulgaris]	-	-	-	-
FtPinG0000207400.01	29.2618	23.8619	36.4463	34.6719	24.4828	22.1587	29.62	23.9966	Ft1	2994528	2998260	-	2589	FtPinG0000207400.01	GO:0016020	-	virNOG15317	S	sp|Q8GUH7|CSCLC_ARATH CSC1-like protein HYP1 OS=Arabidopsis thaliana GN=HYP1 PE=2 SV=1	gi|702276295|ref|XP_010044468.1| PREDICTED: CSC1-like protein At1g69450 [Eucalyptus grandis]	-	GO:0016020//membrane;	-	-
FtPinG0000207600.01	74.0612	74.5127	90.483	94.5967	71.4665	66.2415	81.5318	84.6451	Ft1	2999117	3001930	-	898	FtPinG0000207600.01	GOLD domain	K20352	virNOG01946	U	sp|Q9LQY3|P24D9_ARATH Transmembrane emp24 domain-containing protein p24delta9 OS=Arabidopsis thaliana GN=At1g26690 PE=2 SV=1	gi|731343882|ref|XP_010683116.1| PREDICTED: transmembrane emp24 domain-containing protein p24delta9 [Beta vulgaris subsp. vulgaris] &gt;gi|870855272|gb|KMT07005.1| hypothetical protein BVRB_6g153370 [Beta vulgaris subsp. vulgaris]	-	-	-	-
FtPinG0000208900.01	5.31582	4.51055	6.953	5.00914	4.83549	5.42581	4.97256	5.40066	Ft1	3004382	3007815	+	1713	FtPinG0000208900.01	-	-	virNOG01190	S	sp|Q6NQ51|OFUT3_ARATH O-fucosyltransferase 3 OS=Arabidopsis thaliana GN=OFUT3 PE=2 SV=1	gi|902204073|gb|KNA14772.1| hypothetical protein SOVF_104070 [Spinacia oleracea]	-	-	-	-
FtPinG0000209100.01	5.81444	4.1809	5.15275	3.3786	5.34011	4.88215	6.73395	4.81452	Ft1	3008191	3010816	+	2422	FtPinG0000209100.01	GO:0005515	-	virNOG11051	R	sp|Q9SVP7|PP307_ARATH Pentatricopeptide repeat-containing protein At4g13650 OS=Arabidopsis thaliana GN=PCMP-H42 PE=2 SV=2	gi|969997792|ref|XP_015069427.1| PREDICTED: pentatricopeptide repeat-containing protein At2g13600-like [Solanum pennellii] &gt;gi|969997794|ref|XP_015069436.1| PREDICTED: pentatricopeptide repeat-containing protein At2g13600-like [Solanum pennellii] &gt;gi|969997796|ref|XP_015069443.1| PREDICTED: pentatricopeptide repeat-containing protein At2g13600-like [Solanum pennellii] &gt;gi|969997798|ref|X…	-	-	GO:0005515//protein binding;	-
FtPinG0000209300.01	23.8743	47.0069	25.3241	34.2789	36.0981	52.9476	23.1082	36.8114	Ft1	3011151	3012745	+	1092	FtPinG0000209300.01	GO:0008152;GO:0008168	-	virNOG00110	R	sp|Q9H8H3|MET7A_HUMAN Methyltransferase-like protein 7A OS=Homo sapiens GN=METTL7A PE=1 SV=1	gi|645229731|ref|XP_008221597.1| PREDICTED: methyltransferase-like protein 7A isoform X1 [Prunus mume]	GO:0008152//metabolic process;	-	GO:0008168//methyltransferase activity;	-
FtPinG0000209500.01	15.4756	18.5061	56.8143	76.349	21.9963	63.5521	66.8456	44.0929	Ft1	3039385	3040787	+	825	FtPinG0000209500.01	GO:0005576;GO:0009664	-	virNOG07797	R	sp|Q9C554|EXPA1_ARATH Expansin-A1 OS=Arabidopsis thaliana GN=EXPA1 PE=2 SV=1	gi|874527423|gb|AKQ00061.1| expansin 1 [Fagopyrum tataricum]	GO:0009664//plant-type cell wall organization;	GO:0005576//extracellular region;	-	-
FtPinG0000210000.01	0	0	0	0	0	0	0	0	Ft1	3066139	3066879	-	741	FtPinG0000210000.01	-	-	NOG199028;virNOG39628;KOG0017	R	sp|P10978|POLX_TOBAC Retrovirus-related Pol polyprotein from transposon TNT 1-94 OS=Nicotiana tabacum PE=2 SV=1	gi|2443320|dbj|BAA22288.1| polyprotein [Oryza australiensis]	-	-	-	-
FtPinG0000210200.01	5.70649	12.0262	5.79166	7.22259	9.44369	14.3969	5.30569	13.484	Ft1	3075513	3078616	-	1364	FtPinG0000210200.01	GO:0005783;GO:0030433;GO:0031625	-	virNOG09620	R	sp|O94905|ERLN2_HUMAN Erlin-2 OS=Homo sapiens GN=ERLIN2 PE=1 SV=1	gi|1035929792|gb|OAY59378.1| hypothetical protein MANES_01G028100 [Manihot esculenta]	GO:0030433//ubiquitin-dependent ERAD pathway;	GO:0005783//endoplasmic reticulum;	GO:0031625//ubiquitin protein ligase binding;	-
FtPinG0000211400.01	0.502489	0.54989	0.346243	0.399159	0.916564	0.620228	0.435718	0.361775	Ft1	3084300	3085366	-	1067	FtPinG0000211400.01	-	-	-	-	-	-	-	-	-	-
FtPinG0000211500.01	0	0	0.316562	0	0	0	0	0	Ft1	3088681	3088914	+	234	FtPinG0000211500.01	-	-	virNOG26256;virNOG36634;virNOG24349;NOG149067	S	-	gi|593698308|ref|XP_007149627.1| hypothetical protein PHAVU_005G085500g [Phaseolus vulgaris] &gt;gi|561022891|gb|ESW21621.1| hypothetical protein PHAVU_005G085500g [Phaseolus vulgaris]	-	-	-	-
FtPinG0000211700.01	7.20759	7.75265	9.40482	13.4547	5.89379	11.316	7.23875	12.349	Ft1	3094566	3096377	+	1005	FtPinG0000211700.01	GO:0005975;GO:0006098;GO:0017057	K01057	virNOG09059	G	sp|Q9LMX8|6PGL1_ARATH Probable 6-phosphogluconolactonase 1 OS=Arabidopsis thaliana GN=At1g13700 PE=2 SV=1	gi|255541996|ref|XP_002512062.1| PREDICTED: probable 6-phosphogluconolactonase 1 isoform X2 [Ricinus communis] &gt;gi|1000982094|ref|XP_015584300.1| PREDICTED: probable 6-phosphogluconolactonase 1 isoform X2 [Ricinus communis] &gt;gi|223549242|gb|EEF50731.1| 6-phosphogluconolactonase, putative [Ricinus communis]	GO:0005975//carbohydrate metabolic process;GO:0006098//pentose-phosphate shunt;	-	GO:0017057//6-phosphogluconolactonase activity;	ko00030(Pentose phosphate pathway)
FtPinG0000211900.01	0	0	0	0.0600742	0	0	0	0	Ft1	3101179	3102856	+	917	FtPinG0000211900.01	GO:0007275	-	virNOG20881	K	sp|Q76EJ0|YABDL_ORYSJ Protein DROOPING LEAF OS=Oryza sativa subsp. japonica GN=DL PE=1 SV=1	gi|731339063|ref|XP_010680651.1| PREDICTED: protein CRABS CLAW [Beta vulgaris subsp. vulgaris] &gt;gi|731339065|ref|XP_010680652.1| PREDICTED: protein CRABS CLAW [Beta vulgaris subsp. vulgaris] &gt;gi|870857340|gb|KMT08900.1| hypothetical protein BVRB_6g136200 [Beta vulgaris subsp. vulgaris]	GO:0007275//multicellular organism development;	-	-	-
FtPinG0000212200.01	8.00914	8.07839	11.7444	14.1523	6.92852	4.49233	7.40434	6.52496	Ft1	3103582	3105663	-	1372	FtPinG0000212200.01	GO:0003677;GO:0005634	-	virNOG16782;virNOG16424	SK	sp|Q94JW8|SPL6_ARATH Squamosa promoter-binding-like protein 6 OS=Arabidopsis thaliana GN=SPL6 PE=1 SV=2	gi|297738116|emb|CBI27317.3| unnamed protein product [Vitis vinifera]	-	GO:0005634//nucleus;	GO:0003677//DNA binding;	-
FtPinG0000212400.01	0	0	0	0	0	0	0	0	Ft1	3114118	3115551	-	1434	FtPinG0000212400.01	-	-	virNOG08714	S	sp|Q93Z37|BIG1E_ARATH Protein BIG GRAIN 1-like E OS=Arabidopsis thaliana GN=At1g69160 PE=2 SV=1	gi|1009154513|ref|XP_015895212.1| PREDICTED: protein BIG GRAIN 1-like E [Ziziphus jujuba]	-	-	-	-
FtPinG0000212800.01	0	0	0	0	0	0	0	0	Ft1	3114118	3115551	-	1434	FtPinG0000212800.01	-	-	virNOG08714	S	sp|Q93Z37|BIG1E_ARATH Protein BIG GRAIN 1-like E OS=Arabidopsis thaliana GN=At1g69160 PE=2 SV=1	gi|1009154513|ref|XP_015895212.1| PREDICTED: protein BIG GRAIN 1-like E [Ziziphus jujuba]	-	-	-	-
FtPinG0000213100.01	0	0	0.0273935	0.0616581	0	0.136458	0	0	Ft1	3130178	3132560	+	915	FtPinG0000213100.01	GO:0000977;GO:0003677;GO:0003700;GO:0005634;GO:0006355;GO:0045944;GO:0046983	K09264	virNOG01690;virNOG13194	K	sp|P35631|AP1_ARATH Floral homeotic protein APETALA 1 OS=Arabidopsis thaliana GN=AP1 PE=1 SV=2	gi|1483228|emb|CAA67967.1| MADS3 protein [Betula pendula]	GO:0006355//regulation of transcription, DNA-templated;GO:0045944//positive regulation of transcription by RNA polymerase II;	GO:0005634//nucleus;	GO:0000977//RNA polymerase II transcription regulatory region sequence-specific DNA binding;GO:0003677//DNA binding;GO:0003700//DNA-binding transcription factor activity;GO:0046983//protein dimerization activity;	-
FtPinG0000213400.01	0.199929	0.582543	0.382969	0.49039	0.292794	0.110359	0.299536	0.499416	Ft1	3133779	3135541	-	837	FtPinG0000213400.01	-	-	virNOG04348	O	-	gi|255541940|ref|XP_002512034.1| PREDICTED: uncharacterized protein LOC8264588 [Ricinus communis] &gt;gi|223549214|gb|EEF50703.1| conserved hypothetical protein [Ricinus communis]	-	-	-	-
FtPinG0000213600.01	0.286096	0.182666	0.326101	0.424107	0.241794	0.435701	0.387188	0.241734	Ft1	3135139	3137296	-	1576	FtPinG0000213600.01	-	-	-	-	-	gi|596126872|ref|XP_007221985.1| hypothetical protein PRUPE_ppa002846mg [Prunus persica] &gt;gi|462418921|gb|EMJ23184.1| hypothetical protein PRUPE_ppa002846mg [Prunus persica]	-	-	-	-
FtPinG0000213800.01	8.73981	9.08119	19.4828	46.9249	8.86639	14.4191	10.2008	6.93869	Ft1	3154752	3157011	-	1469	FtPinG0000213800.01	-	-	virNOG09962	R	sp|Q8LJW3|ACR4_ARATH ACT domain-containing protein ACR4 OS=Arabidopsis thaliana GN=ACR4 PE=2 SV=1	gi|703081203|ref|XP_010091626.1| [Protein-PII] uridylyltransferase [Morus notabilis] &gt;gi|587854867|gb|EXB44892.1| [Protein-PII] uridylyltransferase [Morus notabilis]	-	-	-	-
FtPinG0000213900.01	0.029142	0.0535325	0.65908	0.127218	0.211244	0	0.0884112	0	Ft1	3163868	3164902	+	1035	FtPinG0000213900.01	GO:0008146	-	virNOG08523	R	sp|Q9M1V1|SOT6_ARATH Cytosolic sulfotransferase 6 OS=Arabidopsis thaliana GN=SOT6 PE=2 SV=1	gi|641851406|gb|KDO70277.1| hypothetical protein CISIN_1g019700mg [Citrus sinensis]	-	-	GO:0008146//sulfotransferase activity;	-
FtPinG0000214100.01	0	0	0	0	0	0	0	0	Ft1	3168658	3169707	+	1050	FtPinG0000214100.01	GO:0003676;GO:0008270	-	NOG06833;KOG0017;virNOG35270	SR	-	gi|923534333|ref|XP_013708840.1| PREDICTED: uncharacterized protein LOC106412469 [Brassica napus]	-	-	GO:0003676//nucleic acid binding;GO:0008270//zinc ion binding;	-
FtPinG0000214300.01	0	0	0	0	0	0	0	0	Ft1	3172088	3172774	+	687	FtPinG0000214300.01	GO:0003676	-	NOG06833;virNOG14860;virNOG08281	SR	sp|P10978|POLX_TOBAC Retrovirus-related Pol polyprotein from transposon TNT 1-94 OS=Nicotiana tabacum PE=2 SV=1	gi|9665106|gb|AAF97297.1|AC010164_19 Hypothetical protein [Arabidopsis thaliana]	-	-	GO:0003676//nucleic acid binding;	-
FtPinG0000214600.01	0	0	0	0	0	0	0	0	Ft1	3175121	3175403	-	282	FtPinG0000214600.01	GO:0008146	-	virNOG10089;virNOG08523;KOG1584	R	sp|Q8GZ53|SOT14_ARATH Cytosolic sulfotransferase 14 OS=Arabidopsis thaliana GN=SOT14 PE=2 SV=1	gi|719967132|ref|XP_010260931.1| PREDICTED: cytosolic sulfotransferase 5-like [Nelumbo nucifera]	-	-	GO:0008146//sulfotransferase activity;	-
FtPinG0000214700.01	15.4833	15.2141	14.7457	18.256	13.1634	20.3318	17.2393	19.9474	Ft1	3176179	3180018	+	1361	FtPinG0000214700.01	GO:0016788;GO:0019478;GO:0051499	K09716	virNOG00548	R	sp|Q9ZPQ3|GEK1_ARATH D-aminoacyl-tRNA deacylase OS=Arabidopsis thaliana GN=GEK1 PE=1 SV=2	gi|1035920597|gb|OAY50187.1| hypothetical protein MANES_05G115200 [Manihot esculenta]	GO:0019478//D-amino acid catabolic process;	-	GO:0016788//hydrolase activity, acting on ester bonds;GO:0051499//D-aminoacyl-tRNA deacylase activity;	-
FtPinG0000215500.01	34.197	25.8531	26.6297	31.5726	25.3559	19.6468	31.1652	24.426	Ft1	3198086	3201791	+	1548	FtPinG0000215500.01	-	-	virNOG09604	S	-	gi|731339964|ref|XP_010681137.1| PREDICTED: uncharacterized protein LOC104896134 [Beta vulgaris subsp. vulgaris] &gt;gi|731339966|ref|XP_010681138.1| PREDICTED: uncharacterized protein LOC104896134 [Beta vulgaris subsp. vulgaris] &gt;gi|731339968|ref|XP_010681140.1| PREDICTED: uncharacterized protein LOC104896134 [Beta vulgaris subsp. vulgaris] &gt;gi|870857144|gb|KMT08720.1| hypothetical protein…	-	-	-	-
FtPinG0000215700.01	1.03906	0.761833	3.86578	2.93167	0.984161	1.02258	0.867886	0.792738	Ft1	3203475	3204113	+	431	FtPinG0000215700.01	-	-	-	-	-	-	-	-	-	-
FtPinG0000215900.01	4.20578	4.98141	4.47145	4.18304	5.29217	4.02761	5.33673	4.0897	Ft1	3215881	3220624	+	2329	FtPinG0000215900.01	GO:0004252;GO:0006508;GO:0008236;GO:0070008	-	virNOG11867	O	sp|Q59536|PTRB_MORLA Protease 2 OS=Moraxella lacunata GN=ptrB PE=3 SV=1	gi|902194344|gb|KNA12521.1| hypothetical protein SOVF_124890 isoform A [Spinacia oleracea]	GO:0006508//proteolysis;	-	GO:0004252//serine-type endopeptidase activity;GO:0008236//serine-type peptidase activity;GO:0070008//serine-type exopeptidase activity;	-
FtPinG0000216200.01	11.0952	7.78925	9.84566	9.61933	6.60192	8.76789	10.0638	10.7534	Ft1	3220804	3223007	-	1281	FtPinG0000216200.01	GO:0046983	-	virNOG14160	K	sp|Q9CAA4|BIM2_ARATH Transcription factor BIM2 OS=Arabidopsis thaliana GN=BIM2 PE=1 SV=1	gi|596142698|ref|XP_007222565.1| hypothetical protein PRUPE_ppa008387mg [Prunus persica] &gt;gi|462419501|gb|EMJ23764.1| hypothetical protein PRUPE_ppa008387mg [Prunus persica]	-	-	GO:0046983//protein dimerization activity;	-
FtPinG0000216400.01	13.5427	13.067	10.6812	12.063	9.77031	12.4755	12.6459	12.5316	Ft1	3223950	3226885	-	1371	FtPinG0000216400.01	GO:0046983	-	virNOG14160	K	sp|Q9CAA4|BIM2_ARATH Transcription factor BIM2 OS=Arabidopsis thaliana GN=BIM2 PE=1 SV=1	gi|641851392|gb|KDO70263.1| hypothetical protein CISIN_1g019960mg [Citrus sinensis]	-	-	GO:0046983//protein dimerization activity;	-
FtPinG0000217100.01	64.6113	107.343	57.3417	99.3361	85.283	86.7977	44.9841	74.9575	Ft1	3231106	3233757	+	2188	FtPinG0000217100.01	-	-	virNOG05046	T	sp|Q9SI52|P4KG7_ARATH Phosphatidylinositol 4-kinase gamma 7 OS=Arabidopsis thaliana GN=PI4KG7 PE=1 SV=2	gi|1009171875|ref|XP_015866972.1| PREDICTED: phosphatidylinositol 4-kinase gamma 5-like [Ziziphus jujuba]	-	-	-	-
FtPinG0000217400.01	7.44758	0.618307	14.122	3.41686	4.37324	0.331661	6.04882	1.78838	Ft1	3237491	3239055	-	920	FtPinG0000217400.01	GO:0003824;GO:0006281;GO:0006284;GO:0008725	K01246	virNOG00466	R	sp|Q7VG78|GUAA_HELHP Probable GMP synthase [glutamine-hydrolyzing] OS=Helicobacter hepaticus (strain ATCC 51449 / 3B1) GN=guaA PE=3 SV=1	gi|731340012|ref|XP_010681154.1| PREDICTED: uncharacterized protein LOC104896146 [Beta vulgaris subsp. vulgaris] &gt;gi|870857157|gb|KMT08733.1| hypothetical protein BVRB_6g140040 [Beta vulgaris subsp. vulgaris]	GO:0006281//DNA repair;GO:0006284//base-excision repair;	-	GO:0003824//catalytic activity;GO:0008725//DNA-3-methyladenine glycosylase activity;	ko03410(Base excision repair)
FtPinG0000218200.01	4.00793	5.77502	0.868251	0.649188	0.211006	0.422985	8.1056	9.22955	Ft1	3249580	3251057	-	506	FtPinG0000218200.01	GO:0003712;GO:0006355	K14972	virNOG06721;virNOG21241;virNOG39556	S	sp|F4I171|MD15A_ARATH Mediator of RNA polymerase II transcription subunit 15a OS=Arabidopsis thaliana GN=MED15A PE=1 SV=1	gi|568821575|ref|XP_006465233.1| PREDICTED: mediator of RNA polymerase II transcription subunit 15a-like [Citrus sinensis]	GO:0006355//regulation of transcription, DNA-templated;	-	GO:0003712//transcription coregulator activity;	-
FtPinG0000218400.01	0	0	0	0	0	0	0	0	Ft1	3255002	3256644	-	804	FtPinG0000218400.01	GO:0018298	K12120	virNOG03775	K	sp|A2XM23|PHYC_ORYSI Phytochrome C OS=Oryza sativa subsp. indica GN=PHYC PE=3 SV=2	gi|13383416|gb|AAK20971.1| phytochrome C, partial [Hypecoum imberbe]	GO:0018298//protein-chromophore linkage;	-	-	ko04712(Circadian rhythm - plant)
FtPinG0000218600.01	0	0	0	0	0	0	0	0	Ft1	3254969	3256644	-	837	FtPinG0000218600.01	GO:0018298	K12120	virNOG03775	K	sp|A2XM23|PHYC_ORYSI Phytochrome C OS=Oryza sativa subsp. indica GN=PHYC PE=3 SV=2	gi|13383416|gb|AAK20971.1| phytochrome C, partial [Hypecoum imberbe]	GO:0018298//protein-chromophore linkage;	-	-	ko04712(Circadian rhythm - plant)
FtPinG0000218800.01	0	0	0	0	0	0	0	0	Ft1	3254969	3256644	-	837	FtPinG0000218800.01	GO:0018298	K12120	virNOG03775	K	sp|A2XM23|PHYC_ORYSI Phytochrome C OS=Oryza sativa subsp. indica GN=PHYC PE=3 SV=2	gi|13383416|gb|AAK20971.1| phytochrome C, partial [Hypecoum imberbe]	GO:0018298//protein-chromophore linkage;	-	-	ko04712(Circadian rhythm - plant)
FtPinG0000219000.01	8.32814	10.28	10.1109	8.72014	6.10765	8.8695	5.78849	10.4155	Ft1	3258361	3260015	-	430	FtPinG0000219000.01	GO:0003712;GO:0006355	K14972	virNOG06721;virNOG21241	S	sp|F4I171|MD15A_ARATH Mediator of RNA polymerase II transcription subunit 15a OS=Arabidopsis thaliana GN=MED15A PE=1 SV=1	gi|1028989684|ref|XP_016749698.1| PREDICTED: mediator of RNA polymerase II transcription subunit 15a-like [Gossypium hirsutum]	GO:0006355//regulation of transcription, DNA-templated;	-	GO:0003712//transcription coregulator activity;	-
FtPinG0000219100.01	3.96609	2.1224	1.0657	0.323672	1.37813	1.14083	2.63167	3.25514	Ft1	3260276	3263214	+	1403	FtPinG0000219100.01	GO:0004672;GO:0005524;GO:0006468	K04733	virNOG15817	T	sp|Q0WRY5|PBL7_ARATH Probable serine/threonine-protein kinase PBL7 OS=Arabidopsis thaliana GN=PBL7 PE=1 SV=1	gi|225446643|ref|XP_002281166.1| PREDICTED: serine/threonine-protein kinase CDL1 [Vitis vinifera] &gt;gi|302143438|emb|CBI21999.3| unnamed protein product [Vitis vinifera]	GO:0006468//protein phosphorylation;	-	GO:0004672//protein kinase activity;GO:0005524//ATP binding;	-
FtPinG0000219600.01	13.6937	10.4806	3.85185	1.88561	7.30071	4.47152	10.6866	12.5259	Ft1	3264335	3265082	-	534	FtPinG0000219600.01	-	-	-	-	-	gi|297738212|emb|CBI27413.3| unnamed protein product [Vitis vinifera]	-	-	-	-
FtPinG0000219800.01	4.13171	3.68941	1.95007	2.20757	2.60879	3.07282	2.61107	5.1005	Ft1	3265574	3268166	-	2427	FtPinG0000219800.01	GO:0004842;GO:0005488;GO:0005515;GO:0016567	-	virNOG00992	S	sp|Q9CAA7|PUB42_ARATH Putative U-box domain-containing protein 42 OS=Arabidopsis thaliana GN=PUB42 PE=2 SV=1	gi|731375116|ref|XP_010654155.1| PREDICTED: putative U-box domain-containing protein 42 [Vitis vinifera]	GO:0016567//protein ubiquitination;	-	GO:0004842//ubiquitin-protein transferase activity;GO:0005488//binding;GO:0005515//protein binding;	-
FtPinG0000219900.01	68.4038	57.7845	59.3834	69.8587	57.5715	48.2402	45.4803	57.0849	Ft1	3269870	3271503	+	533	FtPinG0000219900.01	GO:0003712;GO:0006355	K14972	virNOG06721;virNOG39556	S	sp|F4I171|MD15A_ARATH Mediator of RNA polymerase II transcription subunit 15a OS=Arabidopsis thaliana GN=MED15A PE=1 SV=1	gi|901818994|gb|KMZ71948.1| hypothetical protein ZOSMA_171G00250 [Zostera marina]	GO:0006355//regulation of transcription, DNA-templated;	-	GO:0003712//transcription coregulator activity;	-
FtPinG0000220100.01	2.83879	1.08899	1.88925	0.827244	1.92795	1.35483	2.60409	1.2789	Ft1	3273965	3275446	+	1257	FtPinG0000220100.01	GO:0005488;GO:0005515	-	virNOG00992	S	sp|Q9CAA7|PUB42_ARATH Putative U-box domain-containing protein 42 OS=Arabidopsis thaliana GN=PUB42 PE=2 SV=1	gi|297738212|emb|CBI27413.3| unnamed protein product [Vitis vinifera]	-	-	GO:0005488//binding;GO:0005515//protein binding;	-
FtPinG0000220300.01	3.75325	1.26158	2.684	1.13704	2.24567	1.94316	3.30696	2.42103	Ft1	3276272	3277078	+	807	FtPinG0000220300.01	GO:0005488	-	virNOG00992	S	sp|Q9CAA7|PUB42_ARATH Putative U-box domain-containing protein 42 OS=Arabidopsis thaliana GN=PUB42 PE=2 SV=1	gi|731340048|ref|XP_010681175.1| PREDICTED: putative U-box domain-containing protein 42 [Beta vulgaris subsp. vulgaris]	-	-	GO:0005488//binding;	-
FtPinG0000220600.01	39.9508	24.566	49.7853	42.0379	23.2788	22.9178	41.6356	30.598	Ft1	3277554	3280696	-	2110	FtPinG0000220600.01	GO:0046983	-	virNOG08109	K	sp|Q9CAA9|BH049_ARATH Transcription factor bHLH49 OS=Arabidopsis thaliana GN=BHLH49 PE=1 SV=1	gi|731375133|ref|XP_010654187.1| PREDICTED: transcription factor bHLH49 isoform X1 [Vitis vinifera] &gt;gi|731375137|ref|XP_010654195.1| PREDICTED: transcription factor bHLH49 isoform X1 [Vitis vinifera] &gt;gi|731375141|ref|XP_010654202.1| PREDICTED: transcription factor bHLH49 isoform X1 [Vitis vinifera] &gt;gi|731375145|ref|XP_010654208.1| PREDICTED: transcription factor bHLH49 isoform X1 [Vit…	-	-	GO:0046983//protein dimerization activity;	-
FtPinG0000220700.01	0	0	0	0	0	0	0	0	Ft1	3305107	3305930	+	824	FtPinG0000220700.01	GO:0043531	-	KOG4658;virNOG39231;NOG163594	ST	sp|Q7XA40|RGA3_SOLBU Putative disease resistance protein RGA3 OS=Solanum bulbocastanum GN=RGA3 PE=2 SV=2	gi|1009113754|ref|XP_015873318.1| PREDICTED: putative disease resistance protein RGA1 [Ziziphus jujuba]	-	-	GO:0043531//ADP binding;	-
FtPinG0000221100.01	0	0	0	0	0	0	0	0	Ft1	3305107	3306448	+	1342	FtPinG0000221100.01	GO:0043531	-	virNOG04327;virNOG15435;NOG163594	ST	sp|Q7XA40|RGA3_SOLBU Putative disease resistance protein RGA3 OS=Solanum bulbocastanum GN=RGA3 PE=2 SV=2	gi|731335747|ref|XP_010678878.1| PREDICTED: disease resistance protein RGA2-like [Beta vulgaris subsp. vulgaris]	-	-	GO:0043531//ADP binding;	-
FtPinG0000221300.01	0	0	0	0	0	0	0	0	Ft1	3305983	3306235	+	253	FtPinG0000221300.01	GO:0043531	-	KOG4658;virNOG04327;virNOG16120;virNOG06083;NOG05513	TR	sp|Q7XBQ9|RGA2_SOLBU Disease resistance protein RGA2 OS=Solanum bulbocastanum GN=RGA2 PE=1 SV=1	gi|590724408|ref|XP_007052459.1| LRR and NB-ARC domains-containing disease resistance protein, putative [Theobroma cacao] &gt;gi|508704720|gb|EOX96616.1| LRR and NB-ARC domains-containing disease resistance protein, putative [Theobroma cacao]	-	-	GO:0043531//ADP binding;	-
FtPinG0000221500.01	0	0	0	0	0	0	0	0	Ft1	3305983	3306448	+	466	FtPinG0000221500.01	GO:0043531	-	KOG4658;virNOG16120;virNOG06083	T	sp|Q7XA39|RGA4_SOLBU Putative disease resistance protein RGA4 OS=Solanum bulbocastanum GN=RGA4 PE=2 SV=1	gi|731335747|ref|XP_010678878.1| PREDICTED: disease resistance protein RGA2-like [Beta vulgaris subsp. vulgaris]	-	-	GO:0043531//ADP binding;	-
FtPinG0000221700.01	0	0	0	0	0	0	0	0	Ft1	3305983	3306448	+	466	FtPinG0000221700.01	GO:0043531	-	KOG4658;virNOG16120;virNOG06083	T	sp|Q7XA39|RGA4_SOLBU Putative disease resistance protein RGA4 OS=Solanum bulbocastanum GN=RGA4 PE=2 SV=1	gi|731335747|ref|XP_010678878.1| PREDICTED: disease resistance protein RGA2-like [Beta vulgaris subsp. vulgaris]	-	-	GO:0043531//ADP binding;	-
FtPinG0000221900.01	0	0	0	0	0	0	0	0	Ft1	3306365	3307743	+	1223	FtPinG0000221900.01	-	-	virNOG33692;KOG4658;virNOG12262	T	sp|Q7XA40|RGA3_SOLBU Putative disease resistance protein RGA3 OS=Solanum bulbocastanum GN=RGA3 PE=2 SV=2	gi|1035910419|gb|OAY40014.1| hypothetical protein MANES_10G142200, partial [Manihot esculenta]	-	-	-	-
FtPinG0000222100.01	0	0	0	0	0	0	0	0	Ft1	3306365	3307731	+	1211	FtPinG0000222100.01	-	-	virNOG33692;KOG4658;virNOG12262	T	sp|Q7XA40|RGA3_SOLBU Putative disease resistance protein RGA3 OS=Solanum bulbocastanum GN=RGA3 PE=2 SV=2	gi|1035910419|gb|OAY40014.1| hypothetical protein MANES_10G142200, partial [Manihot esculenta]	-	-	-	-
FtPinG0000222300.01	0	0	0	0	0	0	0	0	Ft1	3306365	3307743	+	1223	FtPinG0000222300.01	-	-	virNOG33692;KOG4658;virNOG12262	T	sp|Q7XA40|RGA3_SOLBU Putative disease resistance protein RGA3 OS=Solanum bulbocastanum GN=RGA3 PE=2 SV=2	gi|1035910419|gb|OAY40014.1| hypothetical protein MANES_10G142200, partial [Manihot esculenta]	-	-	-	-
FtPinG0000222500.01	89.8179	78.3785	84.188	85.6632	59.8842	81.5434	84.3485	84.5535	Ft1	3309299	3310564	+	732	FtPinG0000222500.01	-	-	virNOG37490	S	-	gi|629099069|gb|KCW64834.1| hypothetical protein EUGRSUZ_G02403 [Eucalyptus grandis]	-	-	-	-
FtPinG0000222800.01	0	0	0	0	0	0	0	0	Ft1	3315356	3316171	-	816	FtPinG0000222800.01	-	-	-	-	-	-	-	-	-	-
FtPinG0000223200.01	0	0	0	0	0	0	0	0	Ft1	3315356	3316171	-	816	FtPinG0000223200.01	-	-	-	-	-	-	-	-	-	-
FtPinG0000224600.01	15.7533	20.7589	13.9138	14.7362	11.0298	20.9999	13.8412	19.5406	Ft1	3342259	3343417	-	1055	FtPinG0000224600.01	-	-	-	-	-	-	-	-	-	-
FtPinG0000224800.01	0	0	0	0	0	0	0	0	Ft1	3346228	3347155	-	928	FtPinG0000224800.01	-	-	-	-	-	-	-	-	-	-
FtPinG0000225200.01	0	0	0	0	0	0	0	0	Ft1	3346228	3347155	-	928	FtPinG0000225200.01	-	-	-	-	-	-	-	-	-	-
FtPinG0000225700.01	21.1869	46.7845	14.1362	21.4306	20.3295	32.3019	17.1372	48.9556	Ft1	3351857	3352528	+	672	FtPinG0000225700.01	-	-	virNOG37490;virNOG37598	S	-	gi|629099069|gb|KCW64834.1| hypothetical protein EUGRSUZ_G02403 [Eucalyptus grandis]	-	-	-	-
FtPinG0000226600.01	31.4518	41.5524	48.1657	94.2822	24.5219	46.8175	25.7345	44.0804	Ft1	3365349	3366666	-	777	FtPinG0000226600.01	-	-	-	-	-	-	-	-	-	-
FtPinG0000226900.01	24.6331	17.2186	20.4241	20.6714	15.7238	18.2808	18.9141	18.3334	Ft1	3370640	3372456	+	841	FtPinG0000226900.01	-	-	-	-	-	-	-	-	-	-
FtPinG0000227200.01	0.20108	0.186417	0.40705	0.127638	0.22383	0.693196	0.702747	0.499441	Ft1	3372651	3373250	-	600	FtPinG0000227200.01	-	-	virNOG17801	R	sp|Q6Z1Y6|SNAT2_ORYSJ Serotonin N-acetyltransferase 2, chloroplastic OS=Oryza sativa subsp. japonica GN=SNAT2 PE=1 SV=1	gi|1021499841|ref|XP_016193200.1| PREDICTED: uncharacterized N-acetyltransferase ycf52 [Arachis ipaensis]	-	-	-	-
FtPinG0000228000.01	29.9257	27.0971	37.6436	25.2246	30.8234	32.6493	37.9473	30.9929	Ft1	3379652	3381771	-	667	FtPinG0000228000.01	-	-	virNOG22774	S	-	gi|747068831|ref|XP_011081190.1| PREDICTED: uncharacterized protein LOC105164273 [Sesamum indicum] &gt;gi|747068833|ref|XP_011081191.1| PREDICTED: uncharacterized protein LOC105164273 [Sesamum indicum]	-	-	-	-
FtPinG0000228200.01	58.7444	1.82822	2.79932	0.621968	10.6058	1.61693	15.974	7.2974	Ft1	3383740	3385081	-	999	FtPinG0000228200.01	GO:0004601;GO:0006979;GO:0020037;GO:0042744;GO:0055114	K00430	virNOG09590	R	sp|P22195|PER1_ARAHY Cationic peroxidase 1 OS=Arachis hypogaea GN=PNC1 PE=1 SV=2	gi|720003323|ref|XP_010256954.1| PREDICTED: cationic peroxidase 1-like [Nelumbo nucifera]	GO:0006979//response to oxidative stress;GO:0042744//hydrogen peroxide catabolic process;GO:0055114//obsolete oxidation-reduction process;	-	GO:0004601//peroxidase activity;GO:0020037//heme binding;	ko00940(Phenylpropanoid biosynthesis)
FtPinG0000228400.01	0	0	0	0	0.0255482	0	0	0	Ft1	3391030	3393344	-	1011	FtPinG0000228400.01	GO:0004601;GO:0006979;GO:0020037;GO:0042744;GO:0055114	K00430	virNOG09590	R	sp|P22195|PER1_ARAHY Cationic peroxidase 1 OS=Arachis hypogaea GN=PNC1 PE=1 SV=2	gi|720003323|ref|XP_010256954.1| PREDICTED: cationic peroxidase 1-like [Nelumbo nucifera]	GO:0006979//response to oxidative stress;GO:0042744//hydrogen peroxide catabolic process;GO:0055114//obsolete oxidation-reduction process;	-	GO:0004601//peroxidase activity;GO:0020037//heme binding;	ko00940(Phenylpropanoid biosynthesis)
FtPinG0000230000.01	3.58287	0.137423	5.82158	1.50662	0.33356	0	1.439	0.0303501	Ft1	3406629	3409673	-	1029	FtPinG0000230000.01	GO:0004601;GO:0006979;GO:0020037;GO:0042744;GO:0055114	K00430	virNOG31740;virNOG09590	RE	sp|P22195|PER1_ARAHY Cationic peroxidase 1 OS=Arachis hypogaea GN=PNC1 PE=1 SV=2	gi|743782272|ref|XP_010921098.1| PREDICTED: cationic peroxidase 1-like [Elaeis guineensis]	GO:0006979//response to oxidative stress;GO:0042744//hydrogen peroxide catabolic process;GO:0055114//obsolete oxidation-reduction process;	-	GO:0004601//peroxidase activity;GO:0020037//heme binding;	ko00940(Phenylpropanoid biosynthesis)
FtPinG0000230100.01	12.5043	14.4734	12.4868	12.1447	12.2911	13.3727	13.3797	15.1071	Ft1	3412932	3415479	+	1408	FtPinG0000230100.01	GO:0005515	-	virNOG13395	R	sp|Q9FZ70|FDL1_ARATH F-box/FBD/LRR-repeat protein At1g13570 OS=Arabidopsis thaliana GN=At1g13570 PE=2 SV=1	gi|694311018|ref|XP_009355786.1| PREDICTED: F-box/FBD/LRR-repeat protein At1g13570-like [Pyrus x bretschneideri] &gt;gi|694311020|ref|XP_009355794.1| PREDICTED: F-box/FBD/LRR-repeat protein At1g13570-like [Pyrus x bretschneideri] &gt;gi|694311022|ref|XP_009355802.1| PREDICTED: F-box/FBD/LRR-repeat protein At1g13570-like [Pyrus x bretschneideri]	-	-	GO:0005515//protein binding;	-
FtPinG0000230400.01	68.9156	33.4497	65.875	37.3873	42.4175	33.8487	74.1775	40.4424	Ft1	3415889	3419401	-	2120	FtPinG0000230400.01	GO:0004672;GO:0005515;GO:0005524;GO:0006468	-	virNOG00985;virNOG08955	T	sp|Q9LFS4|NIK1_ARATH Protein NSP-INTERACTING KINASE 1 OS=Arabidopsis thaliana GN=NIK1 PE=1 SV=1	gi|225425033|ref|XP_002269902.1| PREDICTED: protein NSP-INTERACTING KINASE 1 [Vitis vinifera] &gt;gi|297738231|emb|CBI27432.3| unnamed protein product [Vitis vinifera]	GO:0006468//protein phosphorylation;	-	GO:0004672//protein kinase activity;GO:0005515//protein binding;GO:0005524//ATP binding;	-
FtPinG0000230600.01	14.5583	17.5327	19.6715	30.8386	12.8563	20.7845	12.2989	19.0191	Ft1	3432252	3434575	-	1677	FtPinG0000230600.01	GO:0004014;GO:0006597;GO:0008295	K01611	virNOG00946	E	sp|Q39677|DCAM2_DIACA S-adenosylmethionine decarboxylase proenzyme 2 OS=Dianthus caryophyllus GN=SAMDC2 PE=2 SV=1	gi|731340333|ref|XP_010681340.1| PREDICTED: S-adenosylmethionine decarboxylase proenzyme-like [Beta vulgaris subsp. vulgaris] &gt;gi|870856791|gb|KMT08380.1| hypothetical protein BVRB_6g140590 [Beta vulgaris subsp. vulgaris]	GO:0006597//spermine biosynthetic process;GO:0008295//spermidine biosynthetic process;	-	GO:0004014//adenosylmethionine decarboxylase activity;	ko00330(Arginine and proline metabolism);ko00270(Cysteine and methionine metabolism)
FtPinG0000230700.01	0	0	0	0	0	0	0	0	Ft1	3432348	3433340	+	960	FtPinG0000230700.01	-	K01611	virNOG00946	E	sp|P46255|DCAM_SPIOL S-adenosylmethionine decarboxylase proenzyme OS=Spinacia oleracea GN=SAMDC PE=2 SV=1	gi|359473648|ref|XP_003631339.1| PREDICTED: S-adenosylmethionine decarboxylase proenzyme isoform X2 [Vitis vinifera]	-	-	-	ko00330(Arginine and proline metabolism);ko00270(Cysteine and methionine metabolism)
FtPinG0000231000.01	160.616	198.242	124.29	200.668	126.476	177.378	79.9078	166.327	Ft1	3460219	3462534	-	1567	FtPinG0000231000.01	GO:0004014;GO:0006597;GO:0008295	K01611	virNOG00946	E	sp|Q39677|DCAM2_DIACA S-adenosylmethionine decarboxylase proenzyme 2 OS=Dianthus caryophyllus GN=SAMDC2 PE=2 SV=1	gi|572153013|ref|NP_001275865.1| S-adenosylmethionine decarboxylase [Citrus sinensis] &gt;gi|233142402|gb|ACQ91107.1| S-adenosylmethionine decarboxylase [Citrus sinensis]	GO:0006597//spermine biosynthetic process;GO:0008295//spermidine biosynthetic process;	-	GO:0004014//adenosylmethionine decarboxylase activity;	ko00330(Arginine and proline metabolism);ko00270(Cysteine and methionine metabolism)
FtPinG0000231100.01	0	0	0	0	0	0	0	0	Ft1	3471562	3472179	+	618	FtPinG0000231100.01	-	-	NOG132145;virNOG04074	S	-	gi|870856794|gb|KMT08383.1| hypothetical protein BVRB_6g140620 [Beta vulgaris subsp. vulgaris]	-	-	-	-
FtPinG0000232600.01	246.128	212.986	141.798	295.181	170.845	225.157	169.012	194.686	Ft1	3475288	3476548	-	859	FtPinG0000232600.01	-	-	-	-	-	-	-	-	-	-
FtPinG0000232900.01	0.155486	0.426382	0	0.142715	0.712175	0.386152	0	0.43832	Ft1	3481543	3482392	+	386	FtPinG0000232900.01	-	-	virNOG04074	S	-	gi|731340358|ref|XP_010681354.1| PREDICTED: uncharacterized protein LOC104896317 [Beta vulgaris subsp. vulgaris] &gt;gi|870856806|gb|KMT08395.1| hypothetical protein BVRB_6g140730 [Beta vulgaris subsp. vulgaris]	-	-	-	-
FtPinG0000233100.01	0.0980681	0.514325	0	0.182198	0.429567	0.195696	0.208113	0.0885713	Ft1	3482850	3483156	+	306	FtPinG0000233100.01	-	-	euNOG08987;virNOG04074	S	-	gi|743914472|ref|XP_011001167.1| PREDICTED: uncharacterized protein LOC105108532 [Populus euphratica]	-	-	-	-
FtPinG0000234000.01	79.6123	79.6097	117.481	264.496	119.581	143.864	87.9694	126.883	Ft1	3484778	3485917	-	923	FtPinG0000234000.01	-	-	-	-	-	-	-	-	-	-
FtPinG0000234100.01	0	0	0	0	0	0	0	0	Ft1	3491047	3491622	+	576	FtPinG0000234100.01	-	-	-	-	-	gi|87240999|gb|ABD32857.1| hypothetical protein MtrDRAFT_AC149038g20v2 [Medicago truncatula]	-	-	-	-
FtPinG0000234700.01	3.79861	1.85493	0.784714	5.85006	2.2412	3.15369	1.83189	3.58794	Ft1	3497074	3497358	+	285	FtPinG0000234700.01	-	-	-	-	-	-	-	-	-	-
FtPinG0000235300.01	0	0	0	0	0	0	0	0	Ft1	3502083	3503160	+	386	FtPinG0000235300.01	-	-	-	-	-	-	-	-	-	-
FtPinG0000236800.01	256.844	192.58	126.443	217.575	233.459	189.907	195.488	166.405	Ft1	3510025	3511313	-	787	FtPinG0000236800.01	-	-	-	-	-	-	-	-	-	-
FtPinG0000237200.01	64.91	68.5191	144.191	343.837	193.562	300.501	173.565	232.21	Ft1	3523955	3525067	-	1264	FtPinG0000237200.01	-	-	-	-	-	-	-	-	-	-
FtPinG0000237400.01	18.3605	21.2588	44.1306	66.0577	66.5741	72.2026	48.6363	69.1496	Ft1	3528226	3538392	-	2825	FtPinG0000237400.01	-	-	-	-	-	-	-	-	-	-
FtPinG0000238000.01	0.168075	0.0699176	0.960795	1.45044	0.79023	0.761565	0.313435	1.00938	Ft1	3529807	3530164	-	358	FtPinG0000238000.01	-	-	-	-	-	-	-	-	-	-
FtPinG0000238700.01	22.2548	18.1041	19.8734	23.8406	14.6089	19.4523	15.0501	16.4384	Ft1	3586762	3588730	+	1858	FtPinG0000238700.01	GO:0005515	-	virNOG11972	R	sp|A3KPF8|PP131_ARATH Pentatricopeptide repeat-containing protein At1g79080, chloroplastic OS=Arabidopsis thaliana GN=At1g79080 PE=2 SV=1	gi|225462201|ref|XP_002269984.1| PREDICTED: pentatricopeptide repeat-containing protein At1g79080, chloroplastic [Vitis vinifera] &gt;gi|147852271|emb|CAN82234.1| hypothetical protein VITISV_038804 [Vitis vinifera]	-	-	GO:0005515//protein binding;	-
FtPinG0000238900.01	5.23269	0.0448184	4.96686	0.613256	0.533935	0.049165	2.2642	0.121426	Ft1	3589857	3591074	+	1218	FtPinG0000238900.01	GO:0006486;GO:0016757	-	virNOG02127	WMG	sp|Q9CA34|GT17_ARATH Probable xyloglucan galactosyltransferase GT17 OS=Arabidopsis thaliana GN=GT17 PE=2 SV=1	gi|802749547|ref|XP_012087595.1| PREDICTED: xyloglucan galactosyltransferase KATAMARI1 homolog [Jatropha curcas]	GO:0006486//protein glycosylation;	-	GO:0016757//glycosyltransferase activity;	-
FtPinG0000239200.01	1.42095	0.8026	2.31792	0.565464	1.37401	0.710481	1.61352	0.59445	Ft1	3595562	3596800	-	1239	FtPinG0000239200.01	-	-	virNOG16358	S	-	gi|720095294|ref|XP_010246636.1| PREDICTED: uncharacterized protein LOC104589883 [Nelumbo nucifera] &gt;gi|720095297|ref|XP_010246637.1| PREDICTED: uncharacterized protein LOC104589883 [Nelumbo nucifera]	-	-	-	-
FtPinG0000239300.01	6.40812	7.16842	5.65917	6.19004	5.45077	6.67488	6.84423	6.87935	Ft1	3610426	3616472	+	1782	FtPinG0000239300.01	-	-	virNOG02631	A	sp|Q96FB5|RRNAD_HUMAN Protein RRNAD1 OS=Homo sapiens GN=RRNAD1 PE=2 SV=2	gi|225462219|ref|XP_002269801.1| PREDICTED: protein RRNAD1 isoform X1 [Vitis vinifera] &gt;gi|296082802|emb|CBI21807.3| unnamed protein product [Vitis vinifera]	-	-	-	-
FtPinG0000240100.01	59.7114	56.6298	22.3683	58.7431	23.3801	70.1421	25.3171	57.7371	Ft1	3625830	3629420	+	1104	FtPinG0000240100.01	GO:0003677;GO:0006355	-	virNOG04196	K	sp|Q84TE6|NAC22_ARATH NAC domain-containing protein 21/22 OS=Arabidopsis thaliana GN=NAC021 PE=1 SV=2	gi|357451393|ref|XP_003595973.1| NAC transcription factor-like protein [Medicago truncatula] &gt;gi|332739376|gb|AEE99077.1| NAC1 [Medicago truncatula] &gt;gi|355485021|gb|AES66224.1| NAC transcription factor-like protein [Medicago truncatula]	GO:0006355//regulation of transcription, DNA-templated;	-	GO:0003677//DNA binding;	-
FtPinG0000240300.01	13.9427	11.23	17.7502	13.7735	15.6058	15.3545	18.6486	14.3326	Ft1	3631468	3635509	+	1611	FtPinG0000240300.01	GO:0003677;GO:0003697;GO:0005524;GO:0006259;GO:0006281;GO:0008094	K03553	virNOG05079	L	sp|Q39199|RECAC_ARATH DNA repair protein recA homolog 1, chloroplastic OS=Arabidopsis thaliana GN=RECA PE=2 SV=1	gi|902190804|gb|KNA11697.1| hypothetical protein SOVF_132640 [Spinacia oleracea]	GO:0006259//DNA metabolic process;GO:0006281//DNA repair;	-	GO:0003677//DNA binding;GO:0003697//single-stranded DNA binding;GO:0005524//ATP binding;GO:0008094//ATP-dependent activity, acting on DNA;	ko03440(Homologous recombination)
FtPinG0000240600.01	0.0512358	0.584116	0	0.050852	0	0.353966	0.234618	0.590539	Ft1	3636162	3637798	-	502	FtPinG0000240600.01	GO:0009523;GO:0009654;GO:0015979;GO:0042651	K03541	virNOG22648	G	sp|P10690|PSBR_SPIOL Photosystem II 10 kDa polypeptide, chloroplastic OS=Spinacia oleracea GN=PSBR PE=2 SV=1	gi|158343304|gb|ABW35320.1| chloroplast photosystem II PsbR [Prosopis juliflora]	GO:0015979//photosynthesis;	GO:0009523//photosystem II;GO:0009654//photosystem II oxygen evolving complex;GO:0042651//thylakoid membrane;	-	ko00195(Photosynthesis)
FtPinG0000240800.01	5.57423	14.1703	7.33058	12.0454	9.86611	38.6377	4.4703	23.4717	Ft1	3639178	3640045	-	527	FtPinG0000240800.01	GO:0009523;GO:0009654;GO:0015979;GO:0042651	K03541	virNOG22648	G	sp|P06183|PSBR_SOLTU Photosystem II 10 kDa polypeptide, chloroplastic OS=Solanum tuberosum GN=PSBR PE=2 SV=1	gi|1012347833|gb|KYP59024.1| hypothetical protein KK1_014449 [Cajanus cajan]	GO:0015979//photosynthesis;	GO:0009523//photosystem II;GO:0009654//photosystem II oxygen evolving complex;GO:0042651//thylakoid membrane;	-	ko00195(Photosynthesis)
FtPinG0000241000.01	10.6114	17.0557	3.57931	8.62155	10.4618	19.6708	8.82108	18.1042	Ft1	3640572	3644490	-	1372	FtPinG0000241000.01	-	K06955	virNOG06502	R	sp|Q48MT7|RNLS_PSE14 Renalase OS=Pseudomonas savastanoi pv. phaseolicola (strain 1448A / Race 6) GN=PSPPH_1014 PE=1 SV=1	gi|645239763|ref|XP_008226284.1| PREDICTED: uncharacterized protein LOC103325871 [Prunus mume]	-	-	-	-
FtPinG0000241100.01	44.0251	81.3089	20.6618	30.4071	94.9078	67.0888	39.6289	80.0282	Ft1	3645110	3647494	+	1418	FtPinG0000241100.01	GO:0004672;GO:0005524;GO:0006468	-	virNOG02268	T	sp|Q93YN1|CRPK1_ARATH Cold-responsive protein kinase 1 OS=Arabidopsis thaliana GN=CRPK1 PE=1 SV=1	gi|1035899295|gb|OAY28896.1| hypothetical protein MANES_15G102400 [Manihot esculenta]	GO:0006468//protein phosphorylation;	-	GO:0004672//protein kinase activity;GO:0005524//ATP binding;	-
FtPinG0000241400.01	17.8961	21.9867	15.8569	18.5477	23.5123	17.2346	15.9758	19.3722	Ft1	3649522	3653468	-	1766	FtPinG0000241400.01	GO:0003756;GO:0005783;GO:0016671;GO:0055114	K10950	virNOG06797	O	sp|Q9C7S7|ERO1_ARATH Endoplasmic reticulum oxidoreductin-1 OS=Arabidopsis thaliana GN=AERO1 PE=1 SV=1	gi|731366015|ref|XP_010694837.1| PREDICTED: endoplasmic reticulum oxidoreductin-1-like [Beta vulgaris subsp. vulgaris]	GO:0055114//obsolete oxidation-reduction process;	GO:0005783//endoplasmic reticulum;	GO:0003756//protein disulfide isomerase activity;GO:0016671//oxidoreductase activity, acting on a sulfur group of donors, disulfide as acceptor;	ko04141(Protein processing in endoplasmic reticulum)
FtPinG0000241900.01	0	0.182871	0	0	0	0.315564	0.132587	0.19903	Ft1	3656642	3657091	+	450	FtPinG0000241900.01	-	K00558	virNOG25774;virNOG26521;virNOG35779	OR	sp|P10978|POLX_TOBAC Retrovirus-related Pol polyprotein from transposon TNT 1-94 OS=Nicotiana tabacum PE=2 SV=1	gi|1012342348|gb|KYP53542.1| Retrovirus-related Pol polyprotein from transposon TNT 1-94 [Cajanus cajan]	-	-	-	ko00270(Cysteine and methionine metabolism)
FtPinG0000242100.01	0	0	0	0	0	0	0	0	Ft1	3662625	3664109	+	1485	FtPinG0000242100.01	-	-	virNOG22502;KOG1075;virNOG09124;virNOG34138	R	sp|P0C2F6|RNHX1_ARATH Putative ribonuclease H protein At1g65750 OS=Arabidopsis thaliana GN=At1g65750 PE=3 SV=1	gi|332322110|emb|CCA66009.1| hypothetical protein [Beta vulgaris subsp. vulgaris]	-	-	-	-
FtPinG0000243400.01	0.246071	0.159316	4.02048	3.76654	2.04772	3.25402	1.53164	2.36982	Ft1	3678236	3679258	-	331	FtPinG0000243400.01	-	-	-	-	-	gi|870846787|gb|KMS99276.1| hypothetical protein BVRB_2g046440 [Beta vulgaris subsp. vulgaris]	-	-	-	-
FtPinG0000243700.01	27.0836	21.5278	28.4893	23.0465	24.5781	25.3929	25.4239	22.3791	Ft1	3684613	3685096	+	379	FtPinG0000243700.01	-	-	-	-	-	-	-	-	-	-
FtPinG0000244100.01	0.137284	0	0.60508	0.173759	0.137756	0.0208098	0.230824	0.14299	Ft1	3695873	3697372	+	1500	FtPinG0000244100.01	GO:0004672;GO:0005524;GO:0006468	-	virNOG09654	T	sp|Q9C8M5|WAG1_ARATH Serine/threonine-protein kinase WAG1 OS=Arabidopsis thaliana GN=WAG1 PE=2 SV=1	gi|731366009|ref|XP_010694834.1| PREDICTED: serine/threonine-protein kinase WAG1 [Beta vulgaris subsp. vulgaris] &gt;gi|870845324|gb|KMS98072.1| hypothetical protein BVRB_4g095850 [Beta vulgaris subsp. vulgaris]	GO:0006468//protein phosphorylation;	-	GO:0004672//protein kinase activity;GO:0005524//ATP binding;	-
FtPinG0000244400.01	71.3645	52.287	103.086	74.1932	90.7005	72.1315	91.5257	78.2157	Ft1	3699298	3701734	-	853	FtPinG0000244400.01	GO:0016020	-	virNOG21186	S	sp|Q94A32|FAX2_ARATH Protein FATTY ACID EXPORT 2, chloroplastic OS=Arabidopsis thaliana GN=FAX2 PE=2 SV=1	gi|902224217|gb|KNA19727.1| hypothetical protein SOVF_059090 [Spinacia oleracea]	-	GO:0016020//membrane;	-	-
FtPinG0000244500.01	0	0.0551784	0.686824	0.315389	0.301446	0.0388395	0.234316	0	Ft1	3705337	3707356	+	1525	FtPinG0000244500.01	GO:0009247;GO:0016758	K03715	virNOG04631	R	sp|O82730|MGDG2_ARATH Monogalactosyldiacylglycerol synthase 2, chloroplastic OS=Arabidopsis thaliana GN=MGD2 PE=1 SV=1	gi|731353024|ref|XP_010687846.1| PREDICTED: monogalactosyldiacylglycerol synthase 2, chloroplastic-like [Beta vulgaris subsp. vulgaris] &gt;gi|870850662|gb|KMT02728.1| hypothetical protein BVRB_8g193150 [Beta vulgaris subsp. vulgaris]	GO:0009247//glycolipid biosynthetic process;	-	GO:0016758//hexosyltransferase activity;	ko00561(Glycerolipid metabolism)
FtPinG0000244700.01	19.2555	16.7514	15.483	19.4894	15.9231	17.2748	14.9127	22.0198	Ft1	3710700	3715410	+	1364	FtPinG0000244700.01	GO:0003824;GO:0010181;GO:0016491;GO:0055114	K11517	virNOG00280	C	sp|P05414|GOX_SPIOL Peroxisomal (S)-2-hydroxy-acid oxidase OS=Spinacia oleracea PE=1 SV=1	gi|502087988|ref|XP_004488699.1| PREDICTED: peroxisomal (S)-2-hydroxy-acid oxidase isoform X1 [Cicer arietinum] &gt;gi|828292141|ref|XP_012567821.1| PREDICTED: peroxisomal (S)-2-hydroxy-acid oxidase isoform X1 [Cicer arietinum]	GO:0055114//obsolete oxidation-reduction process;	-	GO:0003824//catalytic activity;GO:0010181//FMN binding;GO:0016491//oxidoreductase activity;	ko04146(Peroxisome);ko00630(Glyoxylate and dicarboxylate metabolism)
FtPinG0000244900.01	0.260417	0.894717	1.3722	1.13313	0.506865	0.547605	0.791617	0.372094	Ft1	3713602	3713815	+	214	FtPinG0000244900.01	-	-	-	-	-	-	-	-	-	-
FtPinG0000245500.01	0.0778709	0.0469783	0.168003	0.398295	0.0933468	0.15348	0.0478882	0.161101	Ft1	3715952	3717113	+	1162	FtPinG0000245500.01	-	-	-	-	-	-	-	-	-	-
FtPinG0000246100.01	0	0.133145	0.277221	0	0	0	0	0	Ft1	3718319	3718762	+	444	FtPinG0000246100.01	-	-	-	-	-	-	-	-	-	-
FtPinG0000246400.01	6.54627	10.5187	4.01376	11.1947	5.91917	8.32769	3.63863	15.1438	Ft1	3725823	3727529	-	1707	FtPinG0000246400.01	GO:0016702;GO:0055114	K09840	virNOG05544	Q	sp|Q9LRR7|NCED3_ARATH 9-cis-epoxycarotenoid dioxygenase NCED3, chloroplastic OS=Arabidopsis thaliana GN=NCED3 PE=2 SV=1	gi|590611709|ref|XP_007022180.1| Nine-cis-epoxycarotenoid dioxygenase 3 [Theobroma cacao] &gt;gi|508721808|gb|EOY13705.1| Nine-cis-epoxycarotenoid dioxygenase 3 [Theobroma cacao]	GO:0055114//obsolete oxidation-reduction process;	-	GO:0016702//oxidoreductase activity, acting on single donors with incorporation of molecular oxygen, incorporation of two atoms of oxygen;	ko00906(Carotenoid biosynthesis)
FtPinG0000247000.01	0	0	0	0	0	0.0390881	0	0	Ft1	3749298	3749838	-	766	FtPinG0000247000.01	-	-	-	-	-	-	-	-	-	-
FtPinG0000248800.01	0	0	0	0.044396	0	0	0	0	Ft1	3752372	3752946	-	575	FtPinG0000248800.01	-	-	virNOG24415	R	-	-	-	-	-	-
FtPinG0000248900.01	3.04043	3.51168	2.96088	4.10356	1.83988	5.39627	3.15204	6.43614	Ft1	3759798	3763804	+	1230	FtPinG0000248900.01	GO:0003676	-	virNOG05173;virNOG11773	R	sp|Q9LRR6|CID9_ARATH Polyadenylate-binding protein-interacting protein 9 OS=Arabidopsis thaliana GN=CID9 PE=4 SV=1	gi|731365523|ref|XP_010694571.1| PREDICTED: polyadenylate-binding protein-interacting protein 9-like isoform X2 [Beta vulgaris subsp. vulgaris]	-	-	GO:0003676//nucleic acid binding;	-
FtPinG0000249100.01	89.554	92.0507	55.7891	79.6713	56.8432	78.0999	69.1077	89.7138	Ft1	3769401	3773729	+	1615	FtPinG0000249100.01	-	-	virNOG10146	R	sp|Q6CEU8|SIP5_YARLI Protein SIP5 OS=Yarrowia lipolytica (strain CLIB 122 / E 150) GN=SIP5 PE=3 SV=1	gi|567899510|ref|XP_006442243.1| hypothetical protein CICLE_v10020251mg [Citrus clementina] &gt;gi|557544505|gb|ESR55483.1| hypothetical protein CICLE_v10020251mg [Citrus clementina]	-	-	-	-
FtPinG0000249300.01	1.48529	1.11712	4.83995	0.943595	1.75659	0.904596	2.85283	1.57545	Ft1	3774745	3776550	+	1171	FtPinG0000249300.01	-	-	virNOG06820	S	sp|Q9M9F9|ICR4_ARATH Interactor of constitutive active ROPs 4 OS=Arabidopsis thaliana GN=ICR4 PE=1 SV=2	gi|296086776|emb|CBI32925.3| unnamed protein product [Vitis vinifera]	-	-	-	-
FtPinG0000249600.01	38.6248	32.6684	24.02	28.4296	36.3611	11.033	20.321	26.565	Ft1	3795917	3797250	-	1125	FtPinG0000249600.01	GO:0016491;GO:0055114	K04125	virNOG07456	Q	sp|Q9SQ80|G2OX1_PEA Gibberellin 2-beta-dioxygenase 1 OS=Pisum sativum GN=GA2OX1 PE=1 SV=1	gi|109729789|gb|ABG46322.1| gibberellin 2-oxidase 1 [Rumex palustris]	GO:0055114//obsolete oxidation-reduction process;	-	GO:0016491//oxidoreductase activity;	ko00904(Diterpenoid biosynthesis)
FtPinG0000249800.01	6.68147	6.99698	7.06656	4.87869	4.45893	12.5213	2.77302	7.73791	Ft1	3832004	3832776	-	681	FtPinG0000249800.01	-	-	virNOG04775	R	sp|Q9Y5Z4|HEBP2_HUMAN Heme-binding protein 2 OS=Homo sapiens GN=HEBP2 PE=1 SV=1	gi|590611612|ref|XP_007022152.1| Heme-binding protein, putative [Theobroma cacao] &gt;gi|508721780|gb|EOY13677.1| Heme-binding protein, putative [Theobroma cacao]	-	-	-	-
FtPinG0000250600.01	0.747735	0.69774	0.648715	0.475119	0.702581	0.615378	0.680611	0.695704	Ft1	3835592	3838422	-	2453	FtPinG0000250600.01	GO:0005515	-	virNOG06040	R	sp|Q9C8L6|PPR80_ARATH Pentatricopeptide repeat-containing protein At1g53600, mitochondrial OS=Arabidopsis thaliana GN=PCMP-E63 PE=2 SV=2	gi|902202587|gb|KNA14311.1| hypothetical protein SOVF_108610 [Spinacia oleracea]	-	-	GO:0005515//protein binding;	-
FtPinG0000250700.01	0.674461	0.910143	1.06275	0.589846	0.999344	0.734175	1.39755	0.999324	Ft1	3838992	3840131	+	1140	FtPinG0000250700.01	GO:0005515	-	virNOG07795	R	sp|Q9LUD6|PP230_ARATH Pentatricopeptide repeat-containing protein At3g14580, mitochondrial OS=Arabidopsis thaliana GN=At3g14580 PE=2 SV=1	gi|449456671|ref|XP_004146072.1| PREDICTED: pentatricopeptide repeat-containing protein At3g14580, mitochondrial [Cucumis sativus] &gt;gi|700199847|gb|KGN55005.1| hypothetical protein Csa_4G621180 [Cucumis sativus]	-	-	GO:0005515//protein binding;	-
FtPinG0000251000.01	27.5346	36.2611	24.0118	32.1882	29.4285	25.2119	25.793	32.159	Ft1	3840648	3845015	-	2387	FtPinG0000251000.01	GO:0008289	-	virNOG00997	R	sp|Q93XX4|C2D61_ARATH C2 domain-containing protein At1g53590 OS=Arabidopsis thaliana GN=NTMC2T6.1 PE=1 SV=2	gi|359494388|ref|XP_002267637.2| PREDICTED: C2 domain-containing protein At1g53590 isoform X1 [Vitis vinifera]	-	-	GO:0008289//lipid binding;	-
FtPinG0000251100.01	246.613	221.248	314.679	294.813	198.412	219.903	221.561	210.085	Ft1	3849883	3851873	+	813	FtPinG0000251100.01	-	-	virNOG21219	S	sp|Q8L9S1|R18AL_ARATH 60S ribosomal protein L18a-like protein OS=Arabidopsis thaliana GN=At1g29970 PE=2 SV=2	gi|629104417|gb|KCW69886.1| hypothetical protein EUGRSUZ_F03217 [Eucalyptus grandis]	-	-	-	-
FtPinG0000251300.01	0.0810806	0.682999	0.132547	0.951659	0.660263	1.11639	0.231013	1.00036	Ft1	3852403	3852859	+	372	FtPinG0000251300.01	-	-	virNOG23369	S	sp|P59467|LBD23_ARATH LOB domain-containing protein 23 OS=Arabidopsis thaliana GN=LBD23 PE=1 SV=1	gi|700207689|gb|KGN62808.1| hypothetical protein Csa_2G373510 [Cucumis sativus]	-	-	-	-
FtPinG0000251600.01	24.7655	91.2036	19.3793	82.3883	28.455	60.6641	12.206	64.8509	Ft1	3853307	3854050	-	744	FtPinG0000251600.01	-	-	virNOG21164;virNOG11674	R	sp|O04023|SRC2_ARATH Protein SRC2 homolog OS=Arabidopsis thaliana GN=SRC2 PE=1 SV=1	gi|902234835|gb|KNA23603.1| hypothetical protein SOVF_021760 [Spinacia oleracea]	-	-	-	-
FtPinG0000251700.01	1.07623	0.222765	2.43128	0.426021	0.625157	1.35101	1.52458	2.78964	Ft1	3861372	3865403	+	1602	FtPinG0000251700.01	GO:0005506;GO:0016705;GO:0020037;GO:0055114	-	virNOG01211	Q	sp|H2DH21|C7A29_PANGI Cytochrome P450 CYP72A219 OS=Panax ginseng PE=2 SV=1	gi|731365476|ref|XP_010694547.1| PREDICTED: cytochrome P450 72A15-like [Beta vulgaris subsp. vulgaris] &gt;gi|870845545|gb|KMS98249.1| hypothetical protein BVRB_4g093980 [Beta vulgaris subsp. vulgaris]	GO:0055114//obsolete oxidation-reduction process;	-	GO:0005506//iron ion binding;GO:0016705//oxidoreductase activity, acting on paired donors, with incorporation or reduction of molecular oxygen;GO:0020037//heme binding;	-
FtPinG0000252000.01	25.6254	18.5246	24.2591	26.1222	21.9491	22.7015	25.5692	19.4307	Ft1	3867248	3870306	-	1375	FtPinG0000252000.01	GO:0008299;GO:0015979;GO:0016765	K05356	virNOG00096	H	sp|Q8S948|SPS1_ARATH Solanesyl diphosphate synthase 1 OS=Arabidopsis thaliana GN=SPS1 PE=1 SV=1	gi|1029091243|ref|XP_016705687.1| PREDICTED: solanesyl diphosphate synthase 1-like [Gossypium hirsutum]	GO:0008299//isoprenoid biosynthetic process;GO:0015979//photosynthesis;	-	GO:0016765//transferase activity, transferring alkyl or aryl (other than methyl) groups;	ko00900(Terpenoid backbone biosynthesis)
FtPinG0000252100.01	16.9623	13.9723	18.249	19.2711	15.6687	14.7438	18.1945	14.4631	Ft1	3877864	3882173	+	3390	FtPinG0000252100.01	GO:0005643;GO:0006913;GO:0017056	K14297	virNOG15099	YU	sp|Q8LLD0|NUP96_ARATH Nuclear pore complex protein NUP96 OS=Arabidopsis thaliana GN=NUP96 PE=1 SV=1	gi|731321440|ref|XP_010671354.1| PREDICTED: nuclear pore complex protein NUP96 [Beta vulgaris subsp. vulgaris] &gt;gi|870864857|gb|KMT15924.1| hypothetical protein BVRB_3g051110 [Beta vulgaris subsp. vulgaris]	GO:0006913//nucleocytoplasmic transport;	GO:0005643//nuclear pore;	GO:0017056//structural constituent of nuclear pore;	ko03013(Nucleocytoplasmic transport)
FtPinG0000252900.01	7.43778	5.87326	9.35731	10.0957	6.0715	7.64462	5.85344	7.32764	Ft1	3889112	3890553	+	514	FtPinG0000252900.01	GO:0000398;GO:0005688;GO:0046540	K12627	virNOG21540	A	sp|Q8VYI0|LSM8_ARATH Sm-like protein LSM8 OS=Arabidopsis thaliana GN=LSM8 PE=1 SV=1	gi|388514443|gb|AFK45283.1| unknown [Lotus japonicus]	GO:0000398//mRNA splicing, via spliceosome;	GO:0005688//U6 snRNP;GO:0046540//U4/U6 x U5 tri-snRNP complex;	-	ko03040(Spliceosome);ko03018(RNA degradation)
FtPinG0000253700.01	0	0	0	0.0755047	0	0	0	0	Ft1	3891603	3892714	+	1112	FtPinG0000253700.01	GO:0005515	-	virNOG40030;virNOG24756	R	sp|Q9LU90|FB188_ARATH F-box protein At3g26010 OS=Arabidopsis thaliana GN=At3g26010 PE=2 SV=1	gi|566200683|ref|XP_006376257.1| hypothetical protein POPTR_0013s11420g, partial [Populus trichocarpa] &gt;gi|550325533|gb|ERP54054.1| hypothetical protein POPTR_0013s11420g, partial [Populus trichocarpa]	-	-	GO:0005515//protein binding;	-
FtPinG0000253900.01	0	0	0	0	0	0	0	0	Ft1	3891668	3892714	+	1047	FtPinG0000253900.01	-	-	virNOG24756	R	-	gi|727568774|ref|XP_010456879.1| PREDICTED: putative F-box protein At3g23950 [Camelina sativa]	-	-	-	-
FtPinG0000255100.01	17.1541	23.7139	24.6603	14.7841	27.3938	11.3467	21.2623	22.9409	Ft1	3921195	3923284	+	1608	FtPinG0000255100.01	GO:0004857;GO:0005618;GO:0030599;GO:0042545	-	COG4677;virNOG05100	RG	sp|Q9LXD9|PME51_ARATH Probable pectinesterase/pectinesterase inhibitor 51 OS=Arabidopsis thaliana GN=PME51 PE=2 SV=1	gi|902154690|gb|KNA05831.1| hypothetical protein SOVF_186670 [Spinacia oleracea]	GO:0042545//cell wall modification;	GO:0005618//cell wall;	GO:0004857//enzyme inhibitor activity;GO:0030599//pectinesterase activity;	-
FtPinG0000255600.01	8.79721	7.32689	10.0325	8.20721	8.97129	6.75277	9.66389	7.30927	Ft1	3928749	3933371	-	2441	FtPinG0000255600.01	-	-	virNOG10827	S	sp|B5X561|SHA_ARATH SH2 domain-containing protein A OS=Arabidopsis thaliana GN=SHA PE=1 SV=1	gi|731431774|ref|XP_010644056.1| PREDICTED: uncharacterized protein LOC100260583 isoform X2 [Vitis vinifera]	-	-	-	-
FtPinG0000255800.01	29.9454	28.0269	26.356	31.0419	25.9942	28.4238	28.7689	29.4423	Ft1	3937290	3953848	-	2891	FtPinG0000255800.01	GO:0005488;GO:0005515	-	virNOG06235	S	sp|O22161|ADLO1_ARATH Protein ARABIDILLO 1 OS=Arabidopsis thaliana GN=FBX5 PE=1 SV=1	gi|802700272|ref|XP_012083660.1| PREDICTED: protein ARABIDILLO 1-like [Jatropha curcas] &gt;gi|643717199|gb|KDP28825.1| hypothetical protein JCGZ_14596 [Jatropha curcas]	-	-	GO:0005488//binding;GO:0005515//protein binding;	-
FtPinG0000256000.01	2.08281	1.68691	1.35189	2.99707	1.39511	1.7075	2.33446	2.80432	Ft1	3945223	3946030	-	808	FtPinG0000256000.01	-	-	virNOG31604;virNOG35881;KOG0017	SR	-	gi|698587134|ref|XP_009779098.1| PREDICTED: uncharacterized protein LOC104228343 [Nicotiana sylvestris]	-	-	-	-
FtPinG0000259500.01	8.80656	6.55927	9.95591	7.51734	7.35005	4.81105	7.95946	5.64586	Ft1	3964348	3967247	+	1890	FtPinG0000259500.01	GO:0016020;GO:0022857;GO:0055085	K03294	virNOG03408	E	sp|Q9C5D6|CAAT9_ARATH Cationic amino acid transporter 9, chloroplastic OS=Arabidopsis thaliana GN=CAT9 PE=2 SV=1	gi|731360915|ref|XP_010692074.1| PREDICTED: cationic amino acid transporter 9, chloroplastic [Beta vulgaris subsp. vulgaris] &gt;gi|870847602|gb|KMS99949.1| hypothetical protein BVRB_1g017940 [Beta vulgaris subsp. vulgaris]	GO:0055085//transmembrane transport;	GO:0016020//membrane;	GO:0022857//transmembrane transporter activity;	-
FtPinG0000259800.01	4.2067	3.07771	4.80072	5.38617	4.5329	2.93596	4.73424	4.15633	Ft1	3967425	3969985	-	981	FtPinG0000259800.01	-	-	virNOG13157	O	sp|Q0WRJ7|FK202_ARATH Peptidyl-prolyl cis-trans isomerase FKBP20-2, chloroplastic OS=Arabidopsis thaliana GN=FKBP20-2 PE=1 SV=1	gi|1035932919|gb|OAY62505.1| hypothetical protein MANES_01G272400 [Manihot esculenta]	-	-	-	-
FtPinG0000259900.01	47.7152	34.9112	69.4492	57.8357	40.0576	36.6895	48.5539	38.2907	Ft1	3971607	3973789	+	588	FtPinG0000259900.01	GO:0005885;GO:0015629;GO:0030833;GO:0034314	K05754	virNOG17534	Z	sp|Q9M117|ARC5A_ARATH Actin-related protein 2/3 complex subunit 5A OS=Arabidopsis thaliana GN=ARPC5A PE=1 SV=2	gi|902226692|gb|KNA20445.1| hypothetical protein SOVF_052230 [Spinacia oleracea]	GO:0030833//regulation of actin filament polymerization;GO:0034314//Arp2/3 complex-mediated actin nucleation;	GO:0005885//Arp2/3 protein complex;GO:0015629//actin cytoskeleton;	-	ko04144(Endocytosis)
FtPinG0000260200.01	3.07708	2.25497	2.92207	1.90075	3.24154	1.36855	2.47448	1.425	Ft1	3977056	3978503	-	2512	FtPinG0000260200.01	GO:0005506;GO:0016705;GO:0020037;GO:0055114	-	-	-	-	-	GO:0055114//obsolete oxidation-reduction process;	-	GO:0005506//iron ion binding;GO:0016705//oxidoreductase activity, acting on paired donors, with incorporation or reduction of molecular oxygen;GO:0020037//heme binding;	-
FtPinG0000260400.01	112.034	103.059	35.6507	64.5744	129.494	49.0514	65.1043	83.026	Ft1	3980312	3981940	-	1709	FtPinG0000260400.01	GO:0005506;GO:0016705;GO:0020037;GO:0055114	-	virNOG06071	Q	sp|I3PFJ5|C76AD_BETVU Cytochrome P450 76AD1 OS=Beta vulgaris GN=CYP76AD1 PE=2 SV=1	gi|747044842|ref|XP_011091100.1| PREDICTED: geraniol 8-hydroxylase-like [Sesamum indicum]	GO:0055114//obsolete oxidation-reduction process;	-	GO:0005506//iron ion binding;GO:0016705//oxidoreductase activity, acting on paired donors, with incorporation or reduction of molecular oxygen;GO:0020037//heme binding;	-
FtPinG0000260600.01	0.161338	3.92367	0.149822	1.6263	0.703948	5.71282	0.824776	12.6521	Ft1	3983922	3985524	-	1488	FtPinG0000260600.01	GO:0005506;GO:0016705;GO:0020037;GO:0055114	-	virNOG06071	Q	sp|I3PFJ5|C76AD_BETVU Cytochrome P450 76AD1 OS=Beta vulgaris GN=CYP76AD1 PE=2 SV=1	gi|731361331|ref|XP_010692296.1| PREDICTED: geraniol 8-hydroxylase-like isoform X1 [Beta vulgaris subsp. vulgaris]	GO:0055114//obsolete oxidation-reduction process;	-	GO:0005506//iron ion binding;GO:0016705//oxidoreductase activity, acting on paired donors, with incorporation or reduction of molecular oxygen;GO:0020037//heme binding;	-
FtPinG0000261000.01	0.020108	0.485217	0.0159636	0.376114	0.0172195	0.136289	0.358189	0.568087	Ft1	3996707	3998333	-	1500	FtPinG0000261000.01	GO:0005506;GO:0016705;GO:0020037;GO:0055114	-	virNOG06071	Q	sp|I3PFJ5|C76AD_BETVU Cytochrome P450 76AD1 OS=Beta vulgaris GN=CYP76AD1 PE=2 SV=1	gi|823651633|gb|AKI33875.1| cytochrome P450 76AD1-like protein [Seguieria aculeata]	GO:0055114//obsolete oxidation-reduction process;	-	GO:0005506//iron ion binding;GO:0016705//oxidoreductase activity, acting on paired donors, with incorporation or reduction of molecular oxygen;GO:0020037//heme binding;	-
FtPinG0000261800.01	11.6605	12.0808	4.94425	11.0164	10.3316	9.12611	7.84232	9.20451	Ft1	4001772	4003394	-	1623	FtPinG0000261800.01	GO:0005506;GO:0016705;GO:0020037;GO:0055114	-	virNOG06071;KOG0156	Q	sp|P0DKI2|C76AN_BETVU Inactive cytochrome P450 76AD1 OS=Beta vulgaris GN=CYP76AD1 PE=3 SV=1	gi|823651729|gb|AKI33923.1| cytochrome P450 76AD1-like protein, partial [Talinum sp. YY-2015]	GO:0055114//obsolete oxidation-reduction process;	-	GO:0005506//iron ion binding;GO:0016705//oxidoreductase activity, acting on paired donors, with incorporation or reduction of molecular oxygen;GO:0020037//heme binding;	-
FtPinG0000262600.01	0.329612	4.01219	0.215378	0.831814	0.822823	5.8855	0.278114	4.50328	Ft1	4004967	4006540	-	1485	FtPinG0000262600.01	GO:0005506;GO:0016705;GO:0020037;GO:0055114	-	virNOG06071	Q	sp|I3PFJ5|C76AD_BETVU Cytochrome P450 76AD1 OS=Beta vulgaris GN=CYP76AD1 PE=2 SV=1	gi|731361335|ref|XP_010692298.1| PREDICTED: geraniol 8-hydroxylase-like [Beta vulgaris subsp. vulgaris]	GO:0055114//obsolete oxidation-reduction process;	-	GO:0005506//iron ion binding;GO:0016705//oxidoreductase activity, acting on paired donors, with incorporation or reduction of molecular oxygen;GO:0020037//heme binding;	-
FtPinG0000262700.01	9.23299	6.8119	5.43199	4.73572	5.61595	7.35677	7.31801	5.26512	Ft1	4009871	4011498	+	560	FtPinG0000262700.01	GO:0016747	K13065	virNOG03060	R	sp|Q8GSM7|HST_TOBAC Shikimate O-hydroxycinnamoyltransferase OS=Nicotiana tabacum GN=HST PE=1 SV=1	gi|557640001|gb|AHA14500.1| hydroxycinnamoyl-coenzyme A quinate transperase [Fagopyrum tataricum]	-	-	GO:0016747//acyltransferase activity, transferring groups other than amino-acyl groups;	ko00945(Stilbenoid, diarylheptanoid and gingerol biosynthesis);ko00941(Flavonoid biosynthesis);ko00940(Phenylpropanoid biosynthesis)
FtPinG0000263000.01	32.0583	327.893	7.7367	59.2064	58.0729	271.969	20.4295	248.864	Ft1	4014030	4015603	-	1485	FtPinG0000263000.01	GO:0005506;GO:0016705;GO:0020037;GO:0055114	-	virNOG06071	Q	sp|I3PFJ5|C76AD_BETVU Cytochrome P450 76AD1 OS=Beta vulgaris GN=CYP76AD1 PE=2 SV=1	gi|731361331|ref|XP_010692296.1| PREDICTED: geraniol 8-hydroxylase-like isoform X1 [Beta vulgaris subsp. vulgaris]	GO:0055114//obsolete oxidation-reduction process;	-	GO:0005506//iron ion binding;GO:0016705//oxidoreductase activity, acting on paired donors, with incorporation or reduction of molecular oxygen;GO:0020037//heme binding;	-
FtPinG0000263200.01	0.402822	8.46486	0.330892	2.14975	2.32848	42.1945	1.63257	12.2471	Ft1	4034352	4036715	-	1515	FtPinG0000263200.01	GO:0005506;GO:0016705;GO:0020037;GO:0055114	-	virNOG06071	Q	sp|I3PFJ5|C76AD_BETVU Cytochrome P450 76AD1 OS=Beta vulgaris GN=CYP76AD1 PE=2 SV=1	gi|823651729|gb|AKI33923.1| cytochrome P450 76AD1-like protein, partial [Talinum sp. YY-2015]	GO:0055114//obsolete oxidation-reduction process;	-	GO:0005506//iron ion binding;GO:0016705//oxidoreductase activity, acting on paired donors, with incorporation or reduction of molecular oxygen;GO:0020037//heme binding;	-
FtPinG0000263400.01	0.0215289	2.75133	2.10473	3.85358	0.8249	9.29886	0.580069	17.2978	Ft1	4040159	4041959	-	1401	FtPinG0000263400.01	GO:0005506;GO:0016705;GO:0020037;GO:0055114	-	virNOG06071	Q	sp|I3PFJ5|C76AD_BETVU Cytochrome P450 76AD1 OS=Beta vulgaris GN=CYP76AD1 PE=2 SV=1	gi|731361331|ref|XP_010692296.1| PREDICTED: geraniol 8-hydroxylase-like isoform X1 [Beta vulgaris subsp. vulgaris]	GO:0055114//obsolete oxidation-reduction process;	-	GO:0005506//iron ion binding;GO:0016705//oxidoreductase activity, acting on paired donors, with incorporation or reduction of molecular oxygen;GO:0020037//heme binding;	-
FtPinG0000263500.01	37.8955	33.4486	37.9037	14.1912	22.5431	13.9075	30.6302	17.1979	Ft1	4049435	4050841	+	1314	FtPinG0000263500.01	-	-	virNOG12804	R	sp|O22126|FLA8_ARATH Fasciclin-like arabinogalactan protein 8 OS=Arabidopsis thaliana GN=FLA8 PE=1 SV=1	gi|255541352|ref|XP_002511740.1| PREDICTED: fasciclin-like arabinogalactan protein 10 [Ricinus communis] &gt;gi|223548920|gb|EEF50409.1| conserved hypothetical protein [Ricinus communis]	-	-	-	-
FtPinG0000263800.01	3.4582	3.62632	1.2968	2.14633	2.9582	4.49095	2.72486	3.72215	Ft1	4051799	4054946	-	1701	FtPinG0000263800.01	-	K07410	poaNOG09298;virNOG11682;virNOG39722	S	-	gi|728822791|gb|KHG05001.1| Bromodomain adjacent to zinc finger domain 1A [Gossypium arboreum]	-	-	-	ko00380(Tryptophan metabolism)
FtPinG0000264100.01	0.13734	0	0.224304	0.0645505	0.0591057	0.753602	0.254673	0.133485	Ft1	4067135	4067644	+	437	FtPinG0000264100.01	-	-	virNOG25847;virNOG35727	SR	-	gi|700201452|gb|KGN56585.1| hypothetical protein Csa_3G125520 [Cucumis sativus]	-	-	-	-
FtPinG0000264300.01	16.7199	12.2012	15.5075	14.8525	14.0397	12.9639	17.5188	13.5835	Ft1	4076552	4085693	+	2961	FtPinG0000264300.01	GO:0003777;GO:0005488;GO:0005515;GO:0005524;GO:0007018;GO:0008017	K10396	virNOG11532	Z	sp|Q9LPC6|KINUB_ARATH Kinesin-like protein KIN-UB OS=Arabidopsis thaliana GN=KINUB PE=1 SV=2	gi|731361292|ref|XP_010692275.1| PREDICTED: armadillo repeat-containing kinesin-like protein 2 isoform X2 [Beta vulgaris subsp. vulgaris] &gt;gi|870847766|gb|KMT00114.1| hypothetical protein BVRB_1g019380 [Beta vulgaris subsp. vulgaris]	GO:0007018//microtubule-based movement;	-	GO:0003777//microtubule motor activity;GO:0005488//binding;GO:0005515//protein binding;GO:0005524//ATP binding;GO:0008017//microtubule binding;	ko04144(Endocytosis)
FtPinG0000264600.01	59.0617	29.6858	73.4044	54.322	46.5685	22.4995	66.6088	37.4291	Ft1	4103588	4104472	-	885	FtPinG0000264600.01	-	-	virNOG10865	S	sp|O22130|AHL22_ARATH AT-hook motif nuclear-localized protein 22 OS=Arabidopsis thaliana GN=AHL22 PE=1 SV=1	gi|255541340|ref|XP_002511734.1| PREDICTED: AT-hook motif nuclear-localized protein 22 [Ricinus communis] &gt;gi|223548914|gb|EEF50403.1| ESC, putative [Ricinus communis]	-	-	-	-
FtPinG0000264800.01	27.9338	26.0637	29.2279	34.0038	29.0611	30.5141	32.5959	29.3495	Ft1	4116352	4125137	-	5342	FtPinG0000264800.01	GO:0005086;GO:0005488;GO:0032012	K18442	virNOG01325	U	sp|Q9LZX8|BIG2_ARATH Brefeldin A-inhibited guanine nucleotide-exchange protein 2 OS=Arabidopsis thaliana GN=BIG2 PE=2 SV=1	gi|225453927|ref|XP_002279696.1| PREDICTED: brefeldin A-inhibited guanine nucleotide-exchange protein 2-like [Vitis vinifera]	GO:0032012//regulation of ARF protein signal transduction;	-	GO:0005488//binding;	ko04144(Endocytosis)
FtPinG0000265000.01	2.18531	0.461279	8.40762	1.69261	6.53402	4.33302	8.23463	1.21144	Ft1	4139309	4141234	-	735	FtPinG0000265000.01	-	-	virNOG27713;virNOG18434	R	sp|O81323|LBD30_ARATH LOB domain-containing protein 30 OS=Arabidopsis thaliana GN=LBD30 PE=1 SV=1	gi|1035919705|gb|OAY49295.1| hypothetical protein MANES_05G044500 [Manihot esculenta]	-	-	-	-
FtPinG0000265100.01	3.98775	2.31418	10.4326	3.56993	2.07559	2.43525	8.66961	1.92647	Ft1	4153279	4155858	+	1106	FtPinG0000265100.01	-	-	virNOG19360;virNOG18434	R	sp|O22132|LBD19_ARATH LOB domain-containing protein 19 OS=Arabidopsis thaliana GN=LBD19 PE=2 SV=1	gi|902191005|gb|KNA11749.1| hypothetical protein SOVF_132280 [Spinacia oleracea]	-	-	-	-
FtPinG0000265300.01	18.4996	17.3624	18.031	18.7037	14.7747	17.9209	19.2611	18.8266	Ft1	4163799	4165586	+	1788	FtPinG0000265300.01	-	-	virNOG00893	S	-	gi|1009168725|ref|XP_015902815.1| PREDICTED: uncharacterized protein LOC107435700 [Ziziphus jujuba]	-	-	-	-
FtPinG0000265500.01	0.1007	0.0524035	0.120145	0.0262384	0.092191	0.162987	0.0839228	0	Ft1	4167381	4170635	+	2048	FtPinG0000265500.01	-	K16732	virNOG09290;KOG4302	ZD	sp|Q9FHM4|MA653_ARATH 65-kDa microtubule-associated protein 3 OS=Arabidopsis thaliana GN=MAP65-3 PE=1 SV=1	gi|902191003|gb|KNA11747.1| hypothetical protein SOVF_132260 [Spinacia oleracea]	-	-	-	-
FtPinG0000265700.01	27.5785	24.3692	35.2546	32.172	26.7012	29.0684	29.5009	26.6443	Ft1	4175003	4178252	+	1484	FtPinG0000265700.01	-	-	virNOG17132;virNOG06628	SR	sp|O49658|AHL2_ARATH AT-hook motif nuclear-localized protein 2 OS=Arabidopsis thaliana GN=AHL2 PE=2 SV=1	gi|902231499|gb|KNA22280.1| hypothetical protein SOVF_035240 [Spinacia oleracea]	-	-	-	-
FtPinG0000266300.01	1.18417	0.706213	3.31684	0.538766	0.630004	0.30172	0.598139	0.559892	Ft1	4180797	4181195	+	399	FtPinG0000266300.01	-	-	-	-	-	-	-	-	-	-
FtPinG0000266600.01	147.578	142.067	169.244	109.439	145.6	133.929	181.274	158.204	Ft1	4181542	4184916	-	913	FtPinG0000266600.01	GO:0004175;GO:0004298;GO:0005839;GO:0051603	K02732	virNOG08608	O	sp|O82531|PSB1_PETHY Proteasome subunit beta type-1 OS=Petunia hybrida GN=PBF1 PE=2 SV=1	gi|731361266|ref|XP_010692262.1| PREDICTED: proteasome subunit beta type-1 [Beta vulgaris subsp. vulgaris] &gt;gi|870847752|gb|KMT00100.1| hypothetical protein BVRB_1g019240 [Beta vulgaris subsp. vulgaris]	GO:0051603//proteolysis involved in cellular protein catabolic process;	GO:0005839//proteasome core complex;	GO:0004175//endopeptidase activity;GO:0004298//threonine-type endopeptidase activity;	ko03050(Proteasome)
FtPinG0000266800.01	0.396292	0.1628	0.825443	0.433935	0.542305	0.293912	0.490879	0.158859	Ft1	4186357	4191960	-	2048	FtPinG0000266800.01	GO:0006904;GO:0016192	K15292	virNOG17171	U	sp|Q9C5P7|SEC1A_ARATH Protein transport Sec1a OS=Arabidopsis thaliana GN=SEC1A PE=2 SV=3	gi|694420411|ref|XP_009338114.1| PREDICTED: protein transport Sec1a [Pyrus x bretschneideri]	GO:0006904//vesicle docking involved in exocytosis;GO:0016192//vesicle-mediated transport;	-	-	-
FtPinG0000267000.01	0	0	0	0	0	0	0	0	Ft1	4199235	4200255	-	642	FtPinG0000267000.01	-	-	virNOG09003;virNOG17220	R	-	gi|727580224|ref|XP_010462874.1| PREDICTED: uncharacterized protein LOC104743500 [Camelina sativa]	-	-	-	-
FtPinG0000267100.01	153.903	118.378	119.853	88.4504	152.201	122.786	150.047	116.451	Ft1	4206397	4210251	+	1206	FtPinG0000267100.01	-	K20028	virNOG05308	R	sp|Q8VYP5|ZDH14_ARATH Probable protein S-acyltransferase 14 OS=Arabidopsis thaliana GN=PAT14 PE=2 SV=1	gi|902172282|gb|KNA08101.1| hypothetical protein SOVF_165670 [Spinacia oleracea]	-	-	-	-
FtPinG0000267300.01	22.725	18.2217	37.0102	10.9517	18.4124	26.3887	22.366	17.7636	Ft1	4218257	4219061	+	708	FtPinG0000267300.01	-	-	virNOG18783;virNOG34382	S	-	gi|731361226|ref|XP_010692240.1| PREDICTED: uncharacterized protein LOC104905399 [Beta vulgaris subsp. vulgaris] &gt;gi|870847737|gb|KMT00085.1| hypothetical protein BVRB_1g019110 [Beta vulgaris subsp. vulgaris]	-	-	-	-
FtPinG0000267500.01	7.56907	8.48286	7.29976	6.52017	6.89397	5.88146	7.42765	7.7925	Ft1	4221545	4225364	+	1645	FtPinG0000267500.01	-	-	virNOG08778	S	-	gi|902221762|gb|KNA18997.1| hypothetical protein SOVF_065560 [Spinacia oleracea]	-	-	-	-
FtPinG0000267800.01	5.25228	3.02229	10.8345	4.38734	6.99862	2.51193	11.4035	2.54603	Ft1	4227685	4229073	-	1389	FtPinG0000267800.01	GO:0005975;GO:0016857	K08679	virNOG04514	G	sp|Q9LPC1|GAE2_ARATH UDP-glucuronate 4-epimerase 2 OS=Arabidopsis thaliana GN=GAE2 PE=2 SV=1	gi|902222714|gb|KNA19237.1| hypothetical protein SOVF_063400 [Spinacia oleracea]	GO:0005975//carbohydrate metabolic process;	-	GO:0016857//racemase and epimerase activity, acting on carbohydrates and derivatives;	ko00520(Amino sugar and nucleotide sugar metabolism);ko00053(Ascorbate and aldarate metabolism)
FtPinG0000267900.01	0	0	0	0	0	0	0	0	Ft1	4227719	4228647	+	854	FtPinG0000267900.01	-	K08679	virNOG04514	G	sp|O81312|GAE3_ARATH UDP-glucuronate 4-epimerase 3 OS=Arabidopsis thaliana GN=GAE3 PE=2 SV=1	gi|460406211|ref|XP_004248561.1| PREDICTED: UDP-glucuronate 4-epimerase 3-like [Solanum lycopersicum]	-	-	-	ko00520(Amino sugar and nucleotide sugar metabolism);ko00053(Ascorbate and aldarate metabolism)
FtPinG0000268200.01	101.32	99.0258	80.9041	62.0784	80.3925	89.9115	98.6774	99.767	Ft1	4231295	4236280	-	1613	FtPinG0000268200.01	GO:0003824;GO:0003866;GO:0009073;GO:0016765	K00800	virNOG08875	E	sp|P23981|AROA1_TOBAC 3-phosphoshikimate 1-carboxyvinyltransferase 1, chloroplastic OS=Nicotiana tabacum GN=EPSPS-1 PE=2 SV=1	gi|76782198|gb|ABA54869.1| putative 5-enolpyruvylshikimate 3-phosphate synthase [Fagus sylvatica]	GO:0009073//aromatic amino acid family biosynthetic process;	-	GO:0003824//catalytic activity;GO:0003866//3-phosphoshikimate 1-carboxyvinyltransferase activity;GO:0016765//transferase activity, transferring alkyl or aryl (other than methyl) groups;	ko00400(Phenylalanine, tyrosine and tryptophan biosynthesis)
FtPinG0000269000.01	126.986	114.652	134.331	98.1454	109.026	125.961	148.997	133.465	Ft1	4237504	4241494	-	2587	FtPinG0000269000.01	GO:0003824;GO:0004802;GO:0008152	K00615	virNOG00884	G	sp|Q43848|TKTC_SOLTU Transketolase, chloroplastic OS=Solanum tuberosum PE=2 SV=1	gi|902222712|gb|KNA19235.1| hypothetical protein SOVF_063380 [Spinacia oleracea]	GO:0008152//metabolic process;	-	GO:0003824//catalytic activity;GO:0004802//transketolase activity;	ko00710(Carbon fixation in photosynthetic organisms);ko00030(Pentose phosphate pathway)
FtPinG0000269600.01	1.71332	0.199959	0.087712	0.86373	0.666503	0.674318	0.203832	0	Ft1	4240242	4240514	-	273	FtPinG0000269600.01	-	-	-	-	-	-	-	-	-	-
FtPinG0000269800.01	34.3876	32.0308	43.9674	27.6133	32.0745	37.0515	46.5812	37.3175	Ft1	4243879	4247085	-	1156	FtPinG0000269800.01	GO:0016813;GO:0046872	K01476	virNOG09848	E	sp|P46637|ARGI1_ARATH Arginase 1, mitochondrial OS=Arabidopsis thaliana GN=ARGAH1 PE=1 SV=1	gi|224127346|ref|XP_002320051.1| arginase family protein [Populus trichocarpa] &gt;gi|222860824|gb|EEE98366.1| arginase family protein [Populus trichocarpa]	-	-	GO:0016813//hydrolase activity, acting on carbon-nitrogen (but not peptide) bonds, in linear amidines;GO:0046872//metal ion binding;	ko00330(Arginine and proline metabolism);ko00220(Arginine biosynthesis)
FtPinG0000270000.01	65.94	59.2089	81.0202	65.8512	68.0186	54.5244	74.6601	59.9532	Ft1	4253912	4256875	-	1403	FtPinG0000270000.01	-	-	virNOG01757	S	sp|F4KGE8|GIL1_ARATH Protein GRAVITROPIC IN THE LIGHT 1 OS=Arabidopsis thaliana GN=GIL1 PE=2 SV=1	gi|567905604|ref|XP_006445290.1| hypothetical protein CICLE_v10023651mg [Citrus clementina] &gt;gi|568875623|ref|XP_006490892.1| PREDICTED: IRK-interacting protein [Citrus sinensis] &gt;gi|985467499|ref|XP_015389751.1| PREDICTED: IRK-interacting protein [Citrus sinensis] &gt;gi|985467501|ref|XP_015389752.1| PREDICTED: IRK-interacting protein [Citrus sinensis] &gt;gi|557547552|gb|ESR58530.1| hypot…	-	-	-	-
FtPinG0000270200.01	0.626654	0.961211	0.188429	0.566697	0.328149	0.952592	0.391367	1.10708	Ft1	4258712	4263213	-	1560	FtPinG0000270200.01	GO:0005618;GO:0030599;GO:0042545	K01051	COG4677;virNOG02047	G	sp|O04887|PME2_CITSI Pectinesterase 2 OS=Citrus sinensis GN=PECS-2.1 PE=2 SV=1	gi|356506335|ref|XP_003521940.1| PREDICTED: pectinesterase 2-like [Glycine max] &gt;gi|947117101|gb|KRH65350.1| hypothetical protein GLYMA_03G029000 [Glycine max]	GO:0042545//cell wall modification;	GO:0005618//cell wall;	GO:0030599//pectinesterase activity;	ko00040(Pentose and glucuronate interconversions)
FtPinG0000271100.01	0.0510355	0.0313029	0.0686752	0.0144224	0.0466892	0.0687342	0	0	Ft1	4295974	4298886	+	1770	FtPinG0000271100.01	GO:0003676;GO:0005524	K14809	virNOG06493	A	sp|Q9FLB0|RH18_ARATH DEAD-box ATP-dependent RNA helicase 18 OS=Arabidopsis thaliana GN=RH18 PE=2 SV=1	gi|225448554|ref|XP_002273715.1| PREDICTED: DEAD-box ATP-dependent RNA helicase 18 [Vitis vinifera]	-	-	GO:0003676//nucleic acid binding;GO:0005524//ATP binding;	-
FtPinG0000271500.01	0	0	0.02259	0	0	0	0	0	Ft1	4311953	4313471	+	1060	FtPinG0000271500.01	GO:0005618;GO:0030599;GO:0042545	K01051	virNOG06526;virNOG14046;virNOG02047	RG	sp|O22149|PME17_ARATH Probable pectinesterase/pectinesterase inhibitor 17 OS=Arabidopsis thaliana GN=PME17 PE=2 SV=2	gi|747059862|ref|XP_011076333.1| PREDICTED: probable pectinesterase/pectinesterase inhibitor 59 [Sesamum indicum]	GO:0042545//cell wall modification;	GO:0005618//cell wall;	GO:0030599//pectinesterase activity;	ko00040(Pentose and glucuronate interconversions)
FtPinG0000271800.01	7.48501	13.2968	37.8325	24.6884	20.1984	16.692	13.2218	19.9263	Ft1	4319909	4320367	-	459	FtPinG0000271800.01	GO:0009733	K14488	virNOG24062;virNOG22840	S	sp|O22150|SAU36_ARATH Auxin-responsive protein SAUR36 OS=Arabidopsis thaliana GN=SAUR36 PE=2 SV=1	gi|470142492|ref|XP_004306941.1| PREDICTED: uncharacterized protein LOC101300951 [Fragaria vesca subsp. vesca]	GO:0009733//response to auxin;	-	-	ko04075(Plant hormone signal transduction)
FtPinG0000271900.01	28.3517	32.8607	31.2869	31.2929	30.1007	36.4665	34.1492	37.0213	Ft1	4322881	4326308	+	978	FtPinG0000271900.01	GO:0000139;GO:0005801;GO:0006888;GO:0016021	K08495	virNOG00287	U	sp|O22151|GOS12_ARATH Golgi SNAP receptor complex member 1-2 OS=Arabidopsis thaliana GN=GOS12 PE=1 SV=2	gi|1035932851|gb|OAY62437.1| hypothetical protein MANES_01G268000 [Manihot esculenta]	GO:0006888//endoplasmic reticulum to Golgi vesicle-mediated transport;	GO:0000139//Golgi membrane;GO:0005801//cis-Golgi network;GO:0016021//integral component of membrane;	-	ko04130(SNARE interactions in vesicular transport)
FtPinG0000272900.01	0	0	0	0	0	0	0	0	Ft1	4336786	4337496	+	711	FtPinG0000272900.01	-	-	COG2801;virNOG33595	RL	sp|Q9UR07|TF211_SCHPO Transposon Tf2-11 polyprotein OS=Schizosaccharomyces pombe (strain 972 / ATCC 24843) GN=Tf2-11 PE=3 SV=1	gi|590634217|ref|XP_007028311.1| Uncharacterized protein TCM_024023 [Theobroma cacao] &gt;gi|508716916|gb|EOY08813.1| Uncharacterized protein TCM_024023 [Theobroma cacao]	-	-	-	-
FtPinG0000273100.01	0	0	0	0	0	0.053928	0	0	Ft1	4352551	4355832	+	1039	FtPinG0000273100.01	GO:0007275	-	virNOG07280	R	sp|A2X7Q3|YAB4_ORYSI Protein YABBY 4 OS=Oryza sativa subsp. indica GN=YAB4 PE=3 SV=1	gi|661875701|emb|CDP19940.1| unnamed protein product [Coffea canephora]	GO:0007275//multicellular organism development;	-	-	-
FtPinG0000273400.01	558.581	478.089	592.598	501.258	488.959	606.913	547.131	572.479	Ft1	4363242	4365191	-	863	FtPinG0000273400.01	GO:0003735;GO:0005622;GO:0005840;GO:0006412	K02866	virNOG06806	J	sp|Q9M5M7|RL10_EUPES 60S ribosomal protein L10 OS=Euphorbia esula GN=RPL10 PE=2 SV=1	gi|388501178|gb|AFK38655.1| unknown [Lotus japonicus]	GO:0006412//translation;	GO:0005622//intracellular anatomical structure;GO:0005840//ribosome;	GO:0003735//structural constituent of ribosome;	ko03010(Ribosome)
FtPinG0000273600.01	20.4184	19.5631	21.6861	24.0874	16.7073	21.1904	20.1998	18.1521	Ft1	4367325	4368728	-	1404	FtPinG0000273600.01	-	-	virNOG12074	S	sp|F4KGE8|GIL1_ARATH Protein GRAVITROPIC IN THE LIGHT 1 OS=Arabidopsis thaliana GN=GIL1 PE=2 SV=1	gi|902175577|gb|KNA08623.1| hypothetical protein SOVF_160980 [Spinacia oleracea]	-	-	-	-
FtPinG0000274100.01	1.57215	2.28574	4.50958	6.2423	37.7003	19.8706	5.54712	4.8218	Ft1	4385017	4386357	+	1028	FtPinG0000274100.01	GO:0005622;GO:0008270	-	virNOG12627	S	-	gi|1009142952|ref|XP_015889001.1| PREDICTED: uncharacterized protein LOC107423869 [Ziziphus jujuba]	-	GO:0005622//intracellular anatomical structure;	GO:0008270//zinc ion binding;	-
FtPinG0000274300.01	98.2888	84.1037	95.7838	85.9024	101.673	116.154	105.46	98.8376	Ft1	4394161	4397819	+	928	FtPinG0000274300.01	GO:0005789	-	virNOG01542	U	sp|Q84WW5|VAP13_ARATH Vesicle-associated protein 1-3 OS=Arabidopsis thaliana GN=PVA13 PE=2 SV=1	gi|255541208|ref|XP_002511668.1| PREDICTED: vesicle-associated protein 1-3 [Ricinus communis] &gt;gi|1000981419|ref|XP_015582592.1| PREDICTED: vesicle-associated protein 1-3 [Ricinus communis] &gt;gi|223548848|gb|EEF50337.1| vesicle-associated membrane protein, putative [Ricinus communis]	-	GO:0005789//endoplasmic reticulum membrane;	-	-
FtPinG0000274800.01	46.2645	35.433	50.405	66.0266	34.6936	42.5133	36.2237	43.6078	Ft1	4401327	4402012	-	686	FtPinG0000274800.01	-	-	virNOG04727	R	sp|Q8H1D3|NPY1_ARATH BTB/POZ domain-containing protein NPY1 OS=Arabidopsis thaliana GN=NPY1 PE=2 SV=1	gi|902188034|gb|KNA11053.1| hypothetical protein SOVF_138540 [Spinacia oleracea]	-	-	-	-
FtPinG0000275900.01	0	0	0	0	0	0	0	0	Ft1	4417290	4417763	+	474	FtPinG0000275900.01	-	-	COG4886;virNOG01078;virNOG32898	SR	-	gi|629080387|gb|KCW46832.1| hypothetical protein EUGRSUZ_K00641, partial [Eucalyptus grandis]	-	-	-	-
FtPinG0000276100.01	9.18356	7.00808	15.8056	10.7628	9.27276	5.65699	14.8753	5.3561	Ft1	4458376	4461178	+	2701	FtPinG0000276100.01	-	-	virNOG10533	K	sp|O81316|SCL6_ARATH Scarecrow-like protein 6 OS=Arabidopsis thaliana GN=SCL6 PE=1 SV=1	gi|731421273|ref|XP_010661679.1| PREDICTED: scarecrow-like protein 27 [Vitis vinifera]	-	-	-	-
FtPinG0000276300.01	0	0	0	0	0	0	0	0	Ft1	4459916	4461178	+	1263	FtPinG0000276300.01	-	-	virNOG10533	K	sp|O81316|SCL6_ARATH Scarecrow-like protein 6 OS=Arabidopsis thaliana GN=SCL6 PE=1 SV=1	gi|661887095|emb|CDP09504.1| unnamed protein product [Coffea canephora]	-	-	-	-
FtPinG0000276500.01	0	0	0	0	0	0	0	0	Ft1	4466629	4466984	+	356	FtPinG0000276500.01	-	-	-	-	-	gi|527209884|gb|EPS74494.1| hypothetical protein M569_00260, partial [Genlisea aurea]	-	-	-	-
FtPinG0000276800.01	60.0881	60.3685	65.8324	73.1188	53.3629	69.3926	54.2871	55.83	Ft1	4471467	4476030	-	1018	FtPinG0000276800.01	GO:0005789	-	virNOG02932	U	sp|Q9SHC8|VAP12_ARATH Vesicle-associated protein 1-2 OS=Arabidopsis thaliana GN=PVA12 PE=1 SV=1	gi|590723282|ref|XP_007052143.1| Plant VAP [Theobroma cacao] &gt;gi|508704404|gb|EOX96300.1| Plant VAP [Theobroma cacao]	-	GO:0005789//endoplasmic reticulum membrane;	-	-
FtPinG0000278200.01	1.92807	0.377415	0.829824	0.0970823	2.06683	0.698585	1.7481	0.376037	Ft1	4480172	4483474	-	858	FtPinG0000278200.01	-	-	virNOG07793	P	sp|Q5PP62|SPX3_ARATH SPX domain-containing protein 3 OS=Arabidopsis thaliana GN=SPX3 PE=2 SV=1	gi|728828562|gb|KHG08005.1| SPX domain-containing 3 -like protein [Gossypium arboreum]	-	-	-	-
FtPinG0000278400.01	34.0129	35.9486	30.1665	31.1531	35.962	31.5143	35.1487	36.7279	Ft1	4487127	4493933	-	3291	FtPinG0000278400.01	GO:0048208	K20353	virNOG07711	K	sp|Q9FGK8|SC16B_ARATH Protein transport protein SEC16B homolog OS=Arabidopsis thaliana GN=SEC16B PE=1 SV=1	gi|297734534|emb|CBI16585.3| unnamed protein product [Vitis vinifera]	GO:0048208//COPII vesicle coating;	-	-	-
FtPinG0000278600.01	20.4962	19.1035	20.2861	18.5197	22.408	15.3861	25.8019	16.457	Ft1	4493529	4495779	-	2056	FtPinG0000278600.01	-	K20353	virNOG07711	K	sp|Q9FGK8|SC16B_ARATH Protein transport protein SEC16B homolog OS=Arabidopsis thaliana GN=SEC16B PE=1 SV=1	gi|590723398|ref|XP_007052172.1| RGPR-related, putative [Theobroma cacao] &gt;gi|508704433|gb|EOX96329.1| RGPR-related, putative [Theobroma cacao]	-	-	-	-
FtPinG0000278900.01	0.48905	0.116421	0.142512	0	0.510498	0.0696314	0.502503	0.334347	Ft1	4496317	4497248	+	860	FtPinG0000278900.01	-	-	KOG2449;virNOG16766;COG1501;virNOG23867	SCGE	-	gi|848908252|ref|XP_012853106.1| PREDICTED: uncharacterized protein LOC105972677 [Erythranthe guttata]	-	-	-	-
FtPinG0000280000.01	0	0	0	0	0	0	0	0	Ft1	4506990	4508149	-	1160	FtPinG0000280000.01	GO:0003676	-	virNOG16426;euNOG50767;virNOG33254	RK	sp|Q9M202|ZAT9_ARATH Zinc finger protein ZAT9 OS=Arabidopsis thaliana GN=ZAT9 PE=2 SV=1	gi|698523152|ref|XP_009758380.1| PREDICTED: zinc finger protein ZAT9-like [Nicotiana sylvestris] &gt;gi|1025220192|ref|XP_016481923.1| PREDICTED: zinc finger protein ZAT9-like [Nicotiana tabacum]	-	-	GO:0003676//nucleic acid binding;	-
FtPinG0000280400.01	0	0	0	0	0	0	0	0	Ft1	4506990	4508149	-	1160	FtPinG0000280400.01	GO:0003676	-	virNOG16426;euNOG50767;virNOG33254	RK	sp|Q9M202|ZAT9_ARATH Zinc finger protein ZAT9 OS=Arabidopsis thaliana GN=ZAT9 PE=2 SV=1	gi|698523152|ref|XP_009758380.1| PREDICTED: zinc finger protein ZAT9-like [Nicotiana sylvestris] &gt;gi|1025220192|ref|XP_016481923.1| PREDICTED: zinc finger protein ZAT9-like [Nicotiana tabacum]	-	-	GO:0003676//nucleic acid binding;	-
FtPinG0000280900.01	0.138525	0.247117	0.417103	0.039213	0.284804	0.143846	0.620653	0.0806839	Ft1	4512998	4513648	+	651	FtPinG0000280900.01	-	-	-	-	-	-	-	-	-	-
FtPinG0000281200.01	0	0	0	0	0	0	0	0	Ft1	4521849	4523165	-	1317	FtPinG0000281200.01	GO:0003676	-	virNOG00745	R	sp|O65499|ZAT3_ARATH Zinc finger protein ZAT3 OS=Arabidopsis thaliana GN=ZAT3 PE=1 SV=1	gi|567905682|ref|XP_006445329.1| hypothetical protein CICLE_v10024047mg [Citrus clementina] &gt;gi|568875537|ref|XP_006490849.1| PREDICTED: zinc finger protein ZAT1 [Citrus sinensis] &gt;gi|557547591|gb|ESR58569.1| hypothetical protein CICLE_v10024047mg [Citrus clementina] &gt;gi|641867011|gb|KDO85695.1| hypothetical protein CISIN_1g040791mg [Citrus sinensis]	-	-	GO:0003676//nucleic acid binding;	-
FtPinG0000281400.01	0.0402901	0.233083	0.405066	0.0808722	0.242091	0.596088	0.0200599	0.181817	Ft1	4530621	4537632	-	1387	FtPinG0000281400.01	GO:0046983	-	virNOG06946	K	sp|Q8GZ38|UNE10_ARATH Transcription factor UNE10 OS=Arabidopsis thaliana GN=UNE10 PE=2 SV=1	gi|1000981491|ref|XP_015582839.1| PREDICTED: transcription factor UNE10 [Ricinus communis]	-	-	GO:0046983//protein dimerization activity;	-
FtPinG0000282000.01	0.0531687	0.0305512	0	0.0288127	0.0694048	0.0615573	0.0164554	0.0420199	Ft1	4531309	4533243	-	1935	FtPinG0000282000.01	-	K01897	euNOG29996;virNOG25774;virNOG26521;virNOG35779	OR	-	gi|1012342348|gb|KYP53542.1| Retrovirus-related Pol polyprotein from transposon TNT 1-94 [Cajanus cajan]	-	-	-	ko04146(Peroxisome);ko00071(Fatty acid degradation);ko00061(Fatty acid biosynthesis)
FtPinG0000284000.01	0	0	0	0	0	0	0	0	Ft1	4542918	4543688	-	771	FtPinG0000284000.01	-	-	-	-	-	gi|729331121|ref|XP_010536712.1| PREDICTED: uncharacterized protein LOC104811649 [Tarenaya hassleriana]	-	-	-	-
FtPinG0000284100.01	8.78951	7.93654	10.6487	14.7171	7.86889	8.60439	8.26869	8.00852	Ft1	4565231	4567501	+	1560	FtPinG0000284100.01	-	K10268	virNOG05746	R	sp|Q9FGN3|FB290_ARATH F-box protein At5g51380 OS=Arabidopsis thaliana GN=At5g51380 PE=2 SV=1	gi|731361042|ref|XP_010692144.1| PREDICTED: F-box protein At5g51380-like isoform X1 [Beta vulgaris subsp. vulgaris] &gt;gi|731361044|ref|XP_010692145.1| PREDICTED: F-box protein At5g51380-like isoform X1 [Beta vulgaris subsp. vulgaris] &gt;gi|731361046|ref|XP_010692146.1| PREDICTED: F-box protein At5g51380-like isoform X1 [Beta vulgaris subsp. vulgaris] &gt;gi|870847666|gb|KMT00014.1| hypothetica…	-	-	-	-
FtPinG0000284300.01	0	0	0	0	0	0	0	0	Ft1	4567743	4568963	+	1221	FtPinG0000284300.01	-	-	virNOG29240;virNOG06556	S	-	gi|703163343|ref|XP_010113312.1| hypothetical protein L484_026643 [Morus notabilis] &gt;gi|587949117|gb|EXC35319.1| hypothetical protein L484_026643 [Morus notabilis]	-	-	-	-
FtPinG0000284500.01	0	0	0	0	0	0	0	0	Ft1	4567743	4569892	+	2150	FtPinG0000284500.01	-	-	virNOG06556	S	-	gi|703163343|ref|XP_010113312.1| hypothetical protein L484_026643 [Morus notabilis] &gt;gi|587949117|gb|EXC35319.1| hypothetical protein L484_026643 [Morus notabilis]	-	-	-	-
FtPinG0000284700.01	0	0	0	0	0	0	0	0	Ft1	4567743	4569892	+	2150	FtPinG0000284700.01	-	-	virNOG06556	S	-	gi|703163343|ref|XP_010113312.1| hypothetical protein L484_026643 [Morus notabilis] &gt;gi|587949117|gb|EXC35319.1| hypothetical protein L484_026643 [Morus notabilis]	-	-	-	-
FtPinG0000284900.01	0	0	0	0	0	0	0	0	Ft1	4569067	4570124	+	1058	FtPinG0000284900.01	-	-	virNOG06556	S	-	gi|703163343|ref|XP_010113312.1| hypothetical protein L484_026643 [Morus notabilis] &gt;gi|587949117|gb|EXC35319.1| hypothetical protein L484_026643 [Morus notabilis]	-	-	-	-
FtPinG0000285300.01	0	0	0	0	0	0	0	0	Ft1	4569067	4570124	+	1058	FtPinG0000285300.01	-	-	virNOG06556	S	-	gi|703163343|ref|XP_010113312.1| hypothetical protein L484_026643 [Morus notabilis] &gt;gi|587949117|gb|EXC35319.1| hypothetical protein L484_026643 [Morus notabilis]	-	-	-	-
FtPinG0000285500.01	269.687	315.752	288.718	278.751	286.073	345.67	288.571	362.245	Ft1	4575083	4576495	+	444	FtPinG0000285500.01	GO:0005784;GO:0006886	K09481	KOG3457;virNOG25189	U	sp|P38389|SC61B_ARATH Protein transport protein Sec61 subunit beta OS=Arabidopsis thaliana GN=At2g45070 PE=1 SV=1	gi|848886630|ref|XP_012843557.1| PREDICTED: protein transport protein Sec61 subunit beta-like [Erythranthe guttata] &gt;gi|604321364|gb|EYU31940.1| hypothetical protein MIMGU_mgv1a017317mg [Erythranthe guttata]	GO:0006886//intracellular protein transport;	GO:0005784//Sec61 translocon complex;	-	ko04145(Phagosome);ko04141(Protein processing in endoplasmic reticulum);ko03060(Protein export)
FtPinG0000285800.01	0	0	0	0	0	0	0	0	Ft1	4578207	4578681	-	475	FtPinG0000285800.01	-	-	virNOG27275	K	sp|Q9XIP5|Y2741_ARATH Putative B3 domain-containing protein At2g27410 OS=Arabidopsis thaliana GN=At2g27410 PE=3 SV=2	gi|870858174|gb|KMT09700.1| hypothetical protein BVRB_6g131500 [Beta vulgaris subsp. vulgaris]	-	-	-	-
FtPinG0000286200.01	0	0	0	0	0	0	0	0	Ft1	4578207	4578681	-	475	FtPinG0000286200.01	-	-	virNOG27275	K	sp|Q9XIP5|Y2741_ARATH Putative B3 domain-containing protein At2g27410 OS=Arabidopsis thaliana GN=At2g27410 PE=3 SV=2	gi|870858174|gb|KMT09700.1| hypothetical protein BVRB_6g131500 [Beta vulgaris subsp. vulgaris]	-	-	-	-
FtPinG0000286400.01	0.168617	0.030567	0.0750202	0.0583424	0.179196	0	0.11509	0.032296	Ft1	4583898	4585052	-	967	FtPinG0000286400.01	GO:0003677;GO:0005634	-	virNOG13779	K	sp|Q8GXL3|SPL8_ARATH Squamosa promoter-binding-like protein 8 OS=Arabidopsis thaliana GN=SPL8 PE=1 SV=2	gi|698495746|ref|XP_009793968.1| PREDICTED: squamosa promoter-binding-like protein 8 [Nicotiana sylvestris]	-	GO:0005634//nucleus;	GO:0003677//DNA binding;	-
FtPinG0000286500.01	14.3621	11.6647	14.5719	11.2896	13.943	12.2489	18.5611	13.2272	Ft1	4595105	4600295	+	1412	FtPinG0000286500.01	GO:0003860	K05605	virNOG04004	I	sp|Q5XF59|HIBC4_ARATH 3-hydroxyisobutyryl-CoA hydrolase-like protein 1, mitochondrial OS=Arabidopsis thaliana GN=At3g60510 PE=1 SV=1	gi|902209155|gb|KNA16112.1| hypothetical protein SOVF_092040 isoform A [Spinacia oleracea]	-	-	GO:0003860//3-hydroxyisobutyryl-CoA hydrolase activity;	ko00640(Propanoate metabolism);ko00410(beta-Alanine metabolism);ko00280(Valine, leucine and isoleucine degradation)
FtPinG0000286700.01	12.7583	11.1427	9.72617	10.0946	10.8637	12.3288	10.6763	13.602	Ft1	4601430	4609069	+	2863	FtPinG0000286700.01	GO:0005524	K20092	virNOG09553	K	sp|F4IV45|CHR10_ARATH Probable helicase CHR10 OS=Arabidopsis thaliana GN=CHR10 PE=3 SV=1	gi|731360988|ref|XP_010692114.1| PREDICTED: chromodomain-helicase-DNA-binding protein 1-like isoform X2 [Beta vulgaris subsp. vulgaris] &gt;gi|870847642|gb|KMS99989.1| hypothetical protein BVRB_1g018280 isoform A [Beta vulgaris subsp. vulgaris]	-	-	GO:0005524//ATP binding;	-
FtPinG0000287200.01	0	0	0	0	0	0	0	0	Ft1	4664406	4666384	-	1738	FtPinG0000287200.01	GO:0045735	-	virNOG11701	R	sp|O23880|13S2_FAGES 13S globulin seed storage protein 2 OS=Fagopyrum esculentum GN=FA18 PE=2 SV=1	gi|584592104|dbj|BAO50864.1| 13S globulin [Fagopyrum esculentum]	-	-	GO:0045735//nutrient reservoir activity;	-
FtPinG0000287300.01	0	0	0	0	0	0	0	0	Ft1	4615906	4616640	+	380	FtPinG0000287300.01	-	K20092	virNOG09553	K	sp|F4IV45|CHR10_ARATH Probable helicase CHR10 OS=Arabidopsis thaliana GN=CHR10 PE=3 SV=1	gi|1026019353|ref|XP_016544671.1| PREDICTED: probable helicase CHR10, partial [Capsicum annuum]	-	-	-	-
FtPinG0000287500.01	2.19212	1.40803	0.330226	1.66447	0.22573	0.169462	0.591851	0.330574	Ft1	4617463	4619919	+	1195	FtPinG0000287500.01	-	-	virNOG09673	R	-	gi|728812264|gb|KHG00739.1| Extended synaptotagmin-2-A [Gossypium arboreum]	-	-	-	-
FtPinG0000287700.01	0	0	0	0	0	0	0	0	Ft1	4624932	4625426	+	388	FtPinG0000287700.01	-	K09377	virNOG01435;NOG129961	SZT	sp|Q1ECF5|PLI2B_ARATH LIM domain-containing protein PLIM2b OS=Arabidopsis thaliana GN=PLIM2B PE=1 SV=1	gi|590722350|ref|XP_007051870.1| GATA type zinc finger transcription factor family protein [Theobroma cacao] &gt;gi|508704131|gb|EOX96027.1| GATA type zinc finger transcription factor family protein [Theobroma cacao]	-	-	-	-
FtPinG0000287900.01	0	0	0.131208	0	0	0	0	0	Ft1	4627841	4630300	+	365	FtPinG0000287900.01	-	K14324	KOG3391;virNOG02946	K	sp|O64644|SAP18_ARATH Histone deacetylase complex subunit SAP18 OS=Arabidopsis thaliana GN=At2g45640 PE=1 SV=1	gi|590722750|ref|XP_007051984.1| SIN3 associated polypeptide P18 [Theobroma cacao] &gt;gi|508704245|gb|EOX96141.1| SIN3 associated polypeptide P18 [Theobroma cacao]	-	-	-	ko03015(mRNA surveillance pathway);ko03013(Nucleocytoplasmic transport)
FtPinG0000288100.01	0	0	0	0	0	0	0	0	Ft1	4631528	4634247	+	2720	FtPinG0000288100.01	GO:0005515	-	virNOG00728;virNOG11733;virNOG04403;NOG71160	SR	sp|P0C7Q7|PPR38_ARATH Putative pentatricopeptide repeat-containing protein At1g12700, mitochondrial OS=Arabidopsis thaliana GN=At1g12700 PE=3 SV=1	gi|720071569|ref|XP_010278101.1| PREDICTED: pentatricopeptide repeat-containing protein At1g62914, mitochondrial-like isoform X1 [Nelumbo nucifera]	-	-	GO:0005515//protein binding;	-
FtPinG0000288300.01	0	0	0	0	0	0	0	0	Ft1	4631528	4632119	+	592	FtPinG0000288300.01	GO:0005515	-	virNOG00728;virNOG11733;virNOG04403;NOG71160	SR	sp|P0C7Q7|PPR38_ARATH Putative pentatricopeptide repeat-containing protein At1g12700, mitochondrial OS=Arabidopsis thaliana GN=At1g12700 PE=3 SV=1	gi|720071569|ref|XP_010278101.1| PREDICTED: pentatricopeptide repeat-containing protein At1g62914, mitochondrial-like isoform X1 [Nelumbo nucifera]	-	-	GO:0005515//protein binding;	-
FtPinG0000288500.01	0	0	0	0	0	0	0	0	Ft1	4631528	4634247	+	2720	FtPinG0000288500.01	GO:0005515	-	virNOG00728;virNOG11733;virNOG04403;NOG71160	SR	sp|P0C7Q7|PPR38_ARATH Putative pentatricopeptide repeat-containing protein At1g12700, mitochondrial OS=Arabidopsis thaliana GN=At1g12700 PE=3 SV=1	gi|720071569|ref|XP_010278101.1| PREDICTED: pentatricopeptide repeat-containing protein At1g62914, mitochondrial-like isoform X1 [Nelumbo nucifera]	-	-	GO:0005515//protein binding;	-
FtPinG0000288700.01	0	0	0	0	0	0	0	0	Ft1	4632190	4633300	+	1111	FtPinG0000288700.01	GO:0005515	-	-	-	-	-	-	-	GO:0005515//protein binding;	-
FtPinG0000289100.01	0	0	0	0	0	0	0	0	Ft1	4632190	4634247	+	2058	FtPinG0000289100.01	GO:0005515	-	-	-	-	-	-	-	GO:0005515//protein binding;	-
FtPinG0000289300.01	0	0	0	0	0	0	0	0	Ft1	4634008	4634438	+	1264	FtPinG0000289300.01	GO:0005515	-	-	-	-	-	-	-	GO:0005515//protein binding;	-
FtPinG0000289500.01	0	0	0	0	0	0	0	0	Ft1	4634195	4635372	+	1224	FtPinG0000289500.01	-	-	-	-	-	-	-	-	-	-
FtPinG0000289700.01	0	0	0	0	0	0	0	0	Ft1	4634195	4635372	+	1264	FtPinG0000289700.01	GO:0005515	-	-	-	-	-	-	-	GO:0005515//protein binding;	-
FtPinG0000290000.01	1.59576	2.0753	1.3021	2.21962	0.579509	1.28612	0.753397	1.54929	Ft1	4636356	4640668	-	414	FtPinG0000290000.01	GO:0000977;GO:0003677;GO:0045944;GO:0046983	K09260	virNOG18055;virNOG08927	K	sp|O64645|SOC1_ARATH MADS-box protein SOC1 OS=Arabidopsis thaliana GN=SOC1 PE=1 SV=1	gi|976901014|gb|KVH89161.1| Transcription factor, K-box [Cynara cardunculus var. scolymus]	GO:0045944//positive regulation of transcription by RNA polymerase II;	-	GO:0000977//RNA polymerase II transcription regulatory region sequence-specific DNA binding;GO:0003677//DNA binding;GO:0046983//protein dimerization activity;	-
FtPinG0000290400.01	7.6107	6.51817	19.887	22.6885	12.0572	15.3955	8.24841	12.2272	Ft1	4646700	4647924	-	612	FtPinG0000290400.01	GO:0009522;GO:0009538;GO:0015979	K02694	virNOG08484	G	sp|Q9SHE8|PSAF_ARATH Photosystem I reaction center subunit III, chloroplastic OS=Arabidopsis thaliana GN=PSAF PE=1 SV=1	gi|15450361|gb|AAK96474.1| At1g31330/T19E23_1 [Arabidopsis thaliana]	GO:0015979//photosynthesis;	GO:0009522//photosystem I;GO:0009538//photosystem I reaction center;	-	ko00195(Photosynthesis)
FtPinG0000290900.01	0	0	0	0	0	0	0	0	Ft1	4654974	4660608	+	682	FtPinG0000290900.01	-	-	-	-	-	-	-	-	-	-
FtPinG0000291200.01	0	0	0	0	0	0	0	0	Ft1	4664406	4666385	-	1739	FtPinG0000291200.01	GO:0045735	-	virNOG11701	R	sp|O23880|13S2_FAGES 13S globulin seed storage protein 2 OS=Fagopyrum esculentum GN=FA18 PE=2 SV=1	gi|584592104|dbj|BAO50864.1| 13S globulin [Fagopyrum esculentum]	-	-	GO:0045735//nutrient reservoir activity;	-
FtPinG0000291300.01	0	0	0	0	0	0	0	0	Ft1	4615906	4616640	+	380	FtPinG0000291300.01	-	K20092	virNOG09553	K	sp|F4IV45|CHR10_ARATH Probable helicase CHR10 OS=Arabidopsis thaliana GN=CHR10 PE=3 SV=1	gi|1026019353|ref|XP_016544671.1| PREDICTED: probable helicase CHR10, partial [Capsicum annuum]	-	-	-	-
FtPinG0000291600.01	191.118	178.953	309.948	252.197	165.961	182.971	198.913	187.401	Ft1	4668733	4670912	-	425	FtPinG0000291600.01	-	-	virNOG24782	S	sp|Q8LDK3|NDUB2_ARATH NADH dehydrogenase [ubiquinone] 1 beta subcomplex subunit 2 OS=Arabidopsis thaliana GN=At1g76200 PE=3 SV=1	gi|902203622|gb|KNA14628.1| hypothetical protein SOVF_105560 [Spinacia oleracea]	-	-	-	-
FtPinG0000291700.01	5.69003	4.20158	4.66245	4.57339	7.75814	3.34563	4.37149	5.11686	Ft1	4675628	4676999	+	1215	FtPinG0000291700.01	GO:0003824;GO:0008152;GO:0009058;GO:0016747	-	virNOG08580	R	sp|O23674|PKSA_ARATH Type III polyketide synthase A OS=Arabidopsis thaliana GN=PKSA PE=1 SV=1	gi|961527778|gb|ALS46605.1| chalcone synthase 2 [Fagopyrum tataricum]	GO:0008152//metabolic process;GO:0009058//biosynthetic process;	-	GO:0003824//catalytic activity;GO:0016747//acyltransferase activity, transferring groups other than amino-acyl groups;	-
FtPinG0000292400.01	1.91635	3.10393	1.6098	4.42755	2.40494	2.67031	2.69475	2.17235	Ft1	4677846	4678344	-	499	FtPinG0000292400.01	-	-	-	-	-	-	-	-	-	-
FtPinG0000292500.01	11.4812	6.58725	7.26557	17.2602	6.3285	5.69043	8.52257	9.31531	Ft1	4678748	4680718	+	1731	FtPinG0000292500.01	GO:0045735	-	virNOG11701	R	sp|O23880|13S2_FAGES 13S globulin seed storage protein 2 OS=Fagopyrum esculentum GN=FA18 PE=2 SV=1	gi|584592104|dbj|BAO50864.1| 13S globulin [Fagopyrum esculentum]	-	-	GO:0045735//nutrient reservoir activity;	-
FtPinG0000292800.01	39.3021	58.1851	35.2877	41.8	57.6695	65.6184	41.2624	49.9709	Ft1	4681948	4685812	-	1475	FtPinG0000292800.01	GO:0005524;GO:0006457;GO:0009408;GO:0031072;GO:0051082	K09503	virNOG00916;COG0484	O	sp|Q0JB88|DJA6_ORYSJ Chaperone protein dnaJ A6 OS=Oryza sativa subsp. japonica GN=DJA6 PE=1 SV=1	gi|514803084|ref|XP_004976432.1| PREDICTED: dnaJ protein homolog 2-like [Setaria italica] &gt;gi|944233992|gb|KQK98354.1| hypothetical protein SETIT_010207mg [Setaria italica]	GO:0006457//protein folding;GO:0009408//response to heat;	-	GO:0005524//ATP binding;GO:0031072//heat shock protein binding;GO:0051082//unfolded protein binding;	ko04141(Protein processing in endoplasmic reticulum)
FtPinG0000293400.01	0.264906	1.34098	0.433255	0.707214	0.715302	0.498591	0.0815925	0.308066	Ft1	4683691	4684031	-	341	FtPinG0000293400.01	-	-	-	-	-	-	-	-	-	-
FtPinG0000293600.01	0	0	0	0	0	0	0	0	Ft1	4688582	4688950	-	369	FtPinG0000293600.01	GO:0003677	K09422	virNOG14626	K	sp|A0A178VEK7|DUO1_ARATH Transcription factor DUO1 OS=Arabidopsis thaliana GN=DUO1 PE=1 SV=1	gi|590723653|ref|XP_007052245.1| Myb-like HTH transcriptional regulator family protein, putative [Theobroma cacao] &gt;gi|508704506|gb|EOX96402.1| Myb-like HTH transcriptional regulator family protein, putative [Theobroma cacao]	-	-	GO:0003677//DNA binding;	-
FtPinG0000293800.01	31.3124	32.1325	41.39	34.0343	33.3763	36.5437	34.5795	33.9636	Ft1	4704334	4705869	-	547	FtPinG0000293800.01	-	-	virNOG25686	S	-	gi|731360939|ref|XP_010692089.1| PREDICTED: uncharacterized protein LOC104905296 [Beta vulgaris subsp. vulgaris]	-	-	-	-
FtPinG0000293900.01	16.1957	17.3806	21.2061	11.6312	19.875	10.8257	16.0918	14.9802	Ft1	4706747	4707732	+	767	FtPinG0000293900.01	GO:0009055	-	virNOG20901;NOG146463	SR	-	gi|356568300|ref|XP_003552350.1| PREDICTED: cucumber peeling cupredoxin-like [Glycine max] &gt;gi|947051089|gb|KRH00618.1| hypothetical protein GLYMA_18G223900 [Glycine max]	-	-	GO:0009055//electron transfer activity;	-
FtPinG0000294100.01	107.081	79.8696	109.307	102.307	85.0971	69.5236	93.955	77.9909	Ft1	4710117	4716341	+	1653	FtPinG0000294100.01	GO:0008289	-	virNOG09673;COG5038	R	sp|A0JJX5|SYT4_ARATH Synaptotagmin-4 OS=Arabidopsis thaliana GN=SYT4 PE=2 SV=1	gi|694409302|ref|XP_009379292.1| PREDICTED: synaptotagmin-5 [Pyrus x bretschneideri]	-	-	GO:0008289//lipid binding;	-
FtPinG0000294900.01	6.2823	4.23662	5.62375	2.71288	5.91398	5.91876	5.29523	3.31401	Ft1	4717938	4720599	+	516	FtPinG0000294900.01	-	K14324	virNOG02946	K	sp|O64644|SAP18_ARATH Histone deacetylase complex subunit SAP18 OS=Arabidopsis thaliana GN=At2g45640 PE=1 SV=1	gi|590722750|ref|XP_007051984.1| SIN3 associated polypeptide P18 [Theobroma cacao] &gt;gi|508704245|gb|EOX96141.1| SIN3 associated polypeptide P18 [Theobroma cacao]	-	-	-	ko03015(mRNA surveillance pathway);ko03013(Nucleocytoplasmic transport)
FtPinG0000295100.01	0	0	0	0	0	0	0	0	Ft1	4732749	4733035	+	287	FtPinG0000295100.01	GO:0005515	-	-	-	-	gi|672172853|ref|XP_008806535.1| PREDICTED: protein Rf1, mitochondrial-like [Phoenix dactylifera]	-	-	GO:0005515//protein binding;	-
FtPinG0000295500.01	7.11292	4.69882	7.2286	5.26919	5.4931	4.47641	6.43286	6.2044	Ft1	4732749	4734428	+	1680	FtPinG0000295500.01	GO:0005515	-	-	-	-	gi|672172853|ref|XP_008806535.1| PREDICTED: protein Rf1, mitochondrial-like [Phoenix dactylifera]	-	-	GO:0005515//protein binding;	-
FtPinG0000296000.01	3.26966	3.03138	2.68383	3.98799	2.34014	1.99188	2.19294	3.90996	Ft1	4736538	4741943	-	840	FtPinG0000296000.01	GO:0000977;GO:0003677;GO:0003700;GO:0005634;GO:0006355;GO:0045944;GO:0046983	-	virNOG18055;virNOG08927	K	sp|O64645|SOC1_ARATH MADS-box protein SOC1 OS=Arabidopsis thaliana GN=SOC1 PE=1 SV=1	gi|333777911|dbj|BAK24000.1| suppressor of overexpression of constans 1 [Gypsophila paniculata]	GO:0006355//regulation of transcription, DNA-templated;GO:0045944//positive regulation of transcription by RNA polymerase II;	GO:0005634//nucleus;	GO:0000977//RNA polymerase II transcription regulatory region sequence-specific DNA binding;GO:0003677//DNA binding;GO:0003700//DNA-binding transcription factor activity;GO:0046983//protein dimerization activity;	-
FtPinG0000296100.01	4.86384	0.769941	10.9723	3.92862	2.70487	0.534437	11.4044	0.747435	Ft1	4755227	4761716	+	2267	FtPinG0000296100.01	GO:0004252;GO:0006508	-	virNOG09413;virNOG13486	O	sp|Q9LLL8|SBT4E_ARATH Subtilisin-like protease SBT4.14 OS=Arabidopsis thaliana GN=SBT4.14 PE=2 SV=1	gi|902206436|gb|KNA15469.1| hypothetical protein SOVF_098080 [Spinacia oleracea]	GO:0006508//proteolysis;	-	GO:0004252//serine-type endopeptidase activity;	-
FtPinG0000296300.01	9.03964	8.59421	8.06099	9.74939	8.18942	7.77533	10.2431	9.74896	Ft1	4763158	4769694	+	6433	FtPinG0000296300.01	GO:0005488;GO:0005524	K15192	virNOG13829	K	sp|B5BT18|BTAF1_ARATH TATA-binding protein-associated factor BTAF1 OS=Arabidopsis thaliana GN=BTAF1 PE=1 SV=1	gi|731350553|ref|XP_010686562.1| PREDICTED: TATA-binding protein-associated factor BTAF1 [Beta vulgaris subsp. vulgaris] &gt;gi|731350555|ref|XP_010686563.1| PREDICTED: TATA-binding protein-associated factor BTAF1 [Beta vulgaris subsp. vulgaris] &gt;gi|870852371|gb|KMT04300.1| hypothetical protein BVRB_8g183750 [Beta vulgaris subsp. vulgaris]	-	-	GO:0005488//binding;GO:0005524//ATP binding;	-
FtPinG0000296500.01	4.95812	7.34145	7.7096	9.7802	5.15123	7.85722	4.55674	8.45814	Ft1	4769391	4770448	+	706	FtPinG0000296500.01	-	K15192	virNOG13829;NOG00961	KL	sp|B5BT18|BTAF1_ARATH TATA-binding protein-associated factor BTAF1 OS=Arabidopsis thaliana GN=BTAF1 PE=1 SV=1	gi|567186693|ref|XP_006403594.1| hypothetical protein EUTSA_v10010052mg [Eutrema salsugineum] &gt;gi|557104713|gb|ESQ45047.1| hypothetical protein EUTSA_v10010052mg [Eutrema salsugineum]	-	-	-	-
FtPinG0000297300.01	0.985522	0.840348	1.37498	1.57499	1.5778	1.77912	1.03437	0.88331	Ft1	4778328	4783054	+	2568	FtPinG0000297300.01	GO:0003824;GO:0004630;GO:0005509;GO:0016020;GO:0046470	K01115	virNOG08466;COG1502	I	sp|P93733|PLDB1_ARATH Phospholipase D beta 1 OS=Arabidopsis thaliana GN=PLDBETA1 PE=1 SV=4	gi|731361402|ref|XP_010692336.1| PREDICTED: phospholipase D gamma 1 [Beta vulgaris subsp. vulgaris] &gt;gi|870847822|gb|KMT00170.1| hypothetical protein BVRB_1g019880 [Beta vulgaris subsp. vulgaris]	GO:0046470//phosphatidylcholine metabolic process;	GO:0016020//membrane;	GO:0003824//catalytic activity;GO:0004630//phospholipase D activity;GO:0005509//calcium ion binding;	ko04144(Endocytosis);ko00565(Ether lipid metabolism);ko00564(Glycerophospholipid metabolism)
FtPinG0000297600.01	12.1129	11.8728	13.6412	15.7133	11.4213	11.8196	13.4784	14.4905	Ft1	4783895	4785795	-	1605	FtPinG0000297600.01	GO:0005488	K19323	virNOG09436	S	sp|Q5FVB0|ATX10_XENTR Ataxin-10 OS=Xenopus tropicalis GN=atxn10 PE=2 SV=1	gi|902116150|gb|KNA03890.1| hypothetical protein SOVF_204830 [Spinacia oleracea]	-	-	GO:0005488//binding;	-
FtPinG0000297800.01	17.8154	14.7561	16.4615	16.4562	14.324	14.9787	17.1005	17.6872	Ft1	4788177	4791586	-	1370	FtPinG0000297800.01	-	K13335	virNOG05123	U	sp|Q8S8S1|PEX16_ARATH Peroxisome biogenesis protein 16 OS=Arabidopsis thaliana GN=PEX16 PE=1 SV=1	gi|802659926|ref|XP_012080901.1| PREDICTED: peroxisome biogenesis protein 16-like isoform X1 [Jatropha curcas] &gt;gi|643719954|gb|KDP30544.1| hypothetical protein JCGZ_15253 [Jatropha curcas]	-	-	-	ko04146(Peroxisome)
FtPinG0000298000.01	49.7219	47.9439	61.0988	67.8146	46.3848	52.3108	48.8003	44.8528	Ft1	4798561	4800801	-	948	FtPinG0000298000.01	-	-	-	-	-	gi|620989938|gb|AHY23250.1| hypothetical protein [Fallopia multiflora]	-	-	-	-
FtPinG0000298100.01	94.9345	88.8928	148.808	138.274	96.7785	110.275	127.131	119.831	Ft1	4810839	4813244	+	1554	FtPinG0000298100.01	-	-	virNOG02972	R	-	gi|255576298|ref|XP_002529042.1| PREDICTED: uncharacterized protein LOC8277573 [Ricinus communis] &gt;gi|1000946885|ref|XP_015580786.1| PREDICTED: uncharacterized protein LOC8277573 [Ricinus communis] &gt;gi|1000946888|ref|XP_015580787.1| PREDICTED: uncharacterized protein LOC8277573 [Ricinus communis] &gt;gi|1000946891|ref|XP_015580788.1| PREDICTED: uncharacterized protein LOC8277573 [Ricinus co…	-	-	-	-
FtPinG0000298400.01	0.200971	0.613989	0.0560782	0.382313	0.416674	0.887488	0.546208	0.695375	Ft1	4814772	4815719	-	854	FtPinG0000298400.01	GO:0004672;GO:0005524;GO:0006468	K08867	virNOG07843	T	sp|Q6ICW6|WNK11_ARATH Probable serine/threonine-protein kinase WNK11 OS=Arabidopsis thaliana GN=WNK11 PE=2 SV=1	gi|1024000654|gb|KZV29537.1| hypothetical protein F511_00815 [Dorcoceras hygrometricum]	GO:0006468//protein phosphorylation;	-	GO:0004672//protein kinase activity;GO:0005524//ATP binding;	-
FtPinG0000298900.01	0.796909	0.605867	2.1913	0.474104	1.15722	0.957674	0.97656	0.640492	Ft1	4819065	4819737	+	673	FtPinG0000298900.01	-	-	-	-	-	-	-	-	-	-
FtPinG0000299100.01	25.9692	17.2383	23.9232	16.1848	22.3803	22.1352	30.5598	21.9944	Ft1	4826736	4831064	+	1902	FtPinG0000299100.01	GO:0003700;GO:0006355;GO:0043565	-	virNOG07617	K	sp|Q93WV0|WRK20_ARATH Probable WRKY transcription factor 20 OS=Arabidopsis thaliana GN=WRKY20 PE=2 SV=1	gi|731329971|ref|XP_010675876.1| PREDICTED: probable WRKY transcription factor 20 [Beta vulgaris subsp. vulgaris] &gt;gi|870861631|gb|KMT12903.1| hypothetical protein BVRB_4g089910 [Beta vulgaris subsp. vulgaris]	GO:0006355//regulation of transcription, DNA-templated;	-	GO:0003700//DNA-binding transcription factor activity;GO:0043565//sequence-specific DNA binding;	-
FtPinG0000299300.01	0	0	0.0491602	0	0.0806979	0.0622426	0	0	Ft1	4832596	4834088	+	1003	FtPinG0000299300.01	-	-	virNOG36128;virNOG05426;euNOG22836	SR	-	gi|147818883|emb|CAN78296.1| hypothetical protein VITISV_004661 [Vitis vinifera]	-	-	-	-
FtPinG0000299600.01	183.82	145.162	312.566	181.466	172.697	170.643	200.753	169.348	Ft1	4834862	4835494	-	533	FtPinG0000299600.01	-	-	virNOG22082	S	-	gi|703092626|ref|XP_010094682.1| hypothetical protein L484_004259 [Morus notabilis] &gt;gi|587867240|gb|EXB56654.1| hypothetical protein L484_004259 [Morus notabilis]	-	-	-	-
FtPinG0000299700.01	131.851	124.545	156.184	138.929	134.588	141.871	150.103	147.784	Ft1	4841037	4848218	+	1832	FtPinG0000299700.01	GO:0000288;GO:0003747;GO:0003924;GO:0005525;GO:0006415	K03267	virNOG07753	J	sp|Q8R050|ERF3A_MOUSE Eukaryotic peptide chain release factor GTP-binding subunit ERF3A OS=Mus musculus GN=Gspt1 PE=1 SV=2	gi|1035902525|gb|OAY32125.1| hypothetical protein MANES_14G168200 [Manihot esculenta]	GO:0000288//nuclear-transcribed mRNA catabolic process, deadenylation-dependent decay;GO:0006415//translational termination;	-	GO:0003747//translation release factor activity;GO:0003924//GTPase activity;GO:0005525//GTP binding;	ko03015(mRNA surveillance pathway)
FtPinG0000300000.01	0.329305	0.116391	0.719088	0.224603	0.795492	0.198111	0.455905	0.246938	Ft1	4871032	4872960	-	1929	FtPinG0000300000.01	GO:0005515	-	virNOG31072;virNOG32898;virNOG30261	TR	sp|Q9LJS0|RLP42_ARATH Receptor like protein 42 OS=Arabidopsis thaliana GN=RLP42 PE=1 SV=1	gi|731365018|ref|XP_010694295.1| PREDICTED: receptor-like protein 12 [Beta vulgaris subsp. vulgaris] &gt;gi|870845910|gb|KMS98562.1| hypothetical protein BVRB_4g092510 [Beta vulgaris subsp. vulgaris]	-	-	GO:0005515//protein binding;	-
FtPinG0000300100.01	0.0401899	0.116227	1.08697	0.168164	0.224355	0.0108384	0.113875	0.227886	Ft1	4875095	4877974	+	2880	FtPinG0000300100.01	GO:0005515	-	virNOG05170;virNOG31072;virNOG01078	R	sp|Q9MA83|RLP30_ARATH Receptor like protein 30 OS=Arabidopsis thaliana GN=RLP30 PE=2 SV=1	gi|731365018|ref|XP_010694295.1| PREDICTED: receptor-like protein 12 [Beta vulgaris subsp. vulgaris] &gt;gi|870845910|gb|KMS98562.1| hypothetical protein BVRB_4g092510 [Beta vulgaris subsp. vulgaris]	-	-	GO:0005515//protein binding;	-
FtPinG0000300300.01	0	0	0	0	0	0	0	0	Ft1	4877315	4877974	+	660	FtPinG0000300300.01	GO:0005515	-	virNOG06621;KOG0619;virNOG05170;virNOG32898	TR	-	gi|1026074537|ref|XP_016581611.1| PREDICTED: LOW QUALITY PROTEIN: receptor-like protein 12 [Capsicum annuum]	-	-	GO:0005515//protein binding;	-
FtPinG0000300500.01	1.11089	1.12577	1.14497	1.96141	1.5869	0.809552	0.594284	0.846531	Ft1	4880443	4880967	+	387	FtPinG0000300500.01	-	-	KOG3100;virNOG17870	S	-	gi|297736809|emb|CBI26010.3| unnamed protein product [Vitis vinifera]	-	-	-	-
FtPinG0000300700.01	0	0	0	0	0	0	0	0	Ft1	4884459	4885032	+	574	FtPinG0000300700.01	GO:0003676	-	virNOG18735	R	sp|Q9C9H1|GIS3_ARATH Zinc finger protein GIS3 OS=Arabidopsis thaliana GN=GIS3 PE=1 SV=1	gi|802681522|ref|XP_012082123.1| PREDICTED: zinc finger protein 6 [Jatropha curcas] &gt;gi|643718085|gb|KDP29441.1| hypothetical protein JCGZ_18362 [Jatropha curcas]	-	-	GO:0003676//nucleic acid binding;	-
FtPinG0000301100.01	0	0	0	0	0	0	0	0	Ft1	4884459	4885032	+	574	FtPinG0000301100.01	GO:0003676	-	virNOG18735	R	sp|Q9C9H1|GIS3_ARATH Zinc finger protein GIS3 OS=Arabidopsis thaliana GN=GIS3 PE=1 SV=1	gi|802681522|ref|XP_012082123.1| PREDICTED: zinc finger protein 6 [Jatropha curcas] &gt;gi|643718085|gb|KDP29441.1| hypothetical protein JCGZ_18362 [Jatropha curcas]	-	-	GO:0003676//nucleic acid binding;	-
FtPinG0000301400.01	0	0	0	0	0	0	0	0	Ft1	4963858	4966547	-	1610	FtPinG0000301400.01	GO:0005515	-	-	-	-	-	-	-	GO:0005515//protein binding;	-
FtPinG0000301800.01	0	0	0	0	0	0	0	0	Ft1	4963858	4966547	-	1610	FtPinG0000301800.01	GO:0005515	-	-	-	-	-	-	-	GO:0005515//protein binding;	-
FtPinG0000302000.01	0	0	0	0	0	0	0	0	Ft1	4965472	4965799	-	328	FtPinG0000302000.01	GO:0005515	K17964	KOG4197;virNOG06100;virNOG04845;virNOG12072;virNOG10284	R	sp|Q9SF38|PP222_ARATH Pentatricopeptide repeat-containing protein At3g09650, chloroplastic OS=Arabidopsis thaliana GN=HCF152 PE=2 SV=1	gi|641834167|gb|KDO53168.1| hypothetical protein CISIN_1g038190mg [Citrus sinensis]	-	-	GO:0005515//protein binding;	-
FtPinG0000302400.01	0	0	0	0	0	0	0	0	Ft1	4965472	4965799	-	328	FtPinG0000302400.01	GO:0005515	K17964	KOG4197;virNOG06100;virNOG04845;virNOG12072;virNOG10284	R	sp|Q9SF38|PP222_ARATH Pentatricopeptide repeat-containing protein At3g09650, chloroplastic OS=Arabidopsis thaliana GN=HCF152 PE=2 SV=1	gi|641834167|gb|KDO53168.1| hypothetical protein CISIN_1g038190mg [Citrus sinensis]	-	-	GO:0005515//protein binding;	-
FtPinG0000302500.01	2.20647	3.01996	4.14765	5.12887	1.40714	1.74682	4.61117	3.05048	Ft1	4915805	4918762	+	792	FtPinG0000302500.01	GO:0003924;GO:0005525	K03267	COG5256;virNOG07753	J	sp|Q9HGI4|ERF3_ZYGRO Eukaryotic peptide chain release factor GTP-binding subunit OS=Zygosaccharomyces rouxii GN=SUP35 PE=3 SV=2	gi|449439439|ref|XP_004137493.1| PREDICTED: eukaryotic peptide chain release factor GTP-binding subunit [Cucumis sativus] &gt;gi|700209062|gb|KGN64158.1| hypothetical protein Csa_1G042660 [Cucumis sativus]	-	-	GO:0003924//GTPase activity;GO:0005525//GTP binding;	ko03015(mRNA surveillance pathway)
FtPinG0000302800.01	0	0	0	0	0	0	0	0	Ft1	4919154	4920810	-	519	FtPinG0000302800.01	-	-	-	-	-	-	-	-	-	-
FtPinG0000303000.01	0	0	0	0	0	0	0	0	Ft1	4919103	4920810	-	570	FtPinG0000303000.01	-	-	-	-	-	-	-	-	-	-
FtPinG0000303200.01	0	0	0	0	0	0	0	0	Ft1	4919103	4920810	-	570	FtPinG0000303200.01	-	-	-	-	-	-	-	-	-	-
FtPinG0000303400.01	0	0	0	0	0	0	0	0	Ft1	4923173	4923819	-	647	FtPinG0000303400.01	GO:0005515	-	-	-	-	-	-	-	GO:0005515//protein binding;	-
FtPinG0000303800.01	0	0	0	0	0	0	0	0	Ft1	4923173	4923819	-	647	FtPinG0000303800.01	GO:0005515	-	-	-	-	-	-	-	GO:0005515//protein binding;	-
FtPinG0000304000.01	0	0	0	0	0	0	0	0	Ft1	4923837	4924192	-	356	FtPinG0000304000.01	GO:0005515	-	KOG4197;virNOG06100;virNOG12072;virNOG04845	R	sp|Q9SF38|PP222_ARATH Pentatricopeptide repeat-containing protein At3g09650, chloroplastic OS=Arabidopsis thaliana GN=HCF152 PE=2 SV=1	gi|727621599|ref|XP_010481645.1| PREDICTED: pentatricopeptide repeat-containing protein At1g63070, mitochondrial-like [Camelina sativa]	-	-	GO:0005515//protein binding;	-
FtPinG0000304400.01	0	0	0	0	0	0	0	0	Ft1	4923680	4924192	-	513	FtPinG0000304400.01	GO:0005515	-	KOG4197;virNOG06100;virNOG12072	R	-	gi|727621599|ref|XP_010481645.1| PREDICTED: pentatricopeptide repeat-containing protein At1g63070, mitochondrial-like [Camelina sativa]	-	-	GO:0005515//protein binding;	-
FtPinG0000304600.01	0.176881	0.123239	0.506691	0.29808	0.900518	0.690347	0.475201	0.521851	Ft1	4935239	4935969	-	631	FtPinG0000304600.01	GO:0005515	-	-	-	-	-	-	-	GO:0005515//protein binding;	-
FtPinG0000304800.01	0	0	0	0	0	0	0	0	Ft1	4936838	4937431	-	594	FtPinG0000304800.01	GO:0005515	K17710	virNOG00728;virNOG11733;virNOG04403;NOG71160	SR	sp|Q6NQ83|PP247_ARATH Pentatricopeptide repeat-containing protein At3g22470, mitochondrial OS=Arabidopsis thaliana GN=At3g22470 PE=1 SV=1	gi|641826299|gb|KDO45527.1| hypothetical protein CISIN_1g040279mg [Citrus sinensis]	-	-	GO:0005515//protein binding;	-
FtPinG0000305000.01	0	0	0	0	0	0	0	0	Ft1	4935568	4937431	-	1864	FtPinG0000305000.01	GO:0005515	K17710	virNOG10647;virNOG04403;NOG71160	SR	-	gi|641826299|gb|KDO45527.1| hypothetical protein CISIN_1g040279mg [Citrus sinensis]	-	-	GO:0005515//protein binding;	-
FtPinG0000305200.01	0	0	0	0	0	0	0	0	Ft1	4935568	4937431	-	1864	FtPinG0000305200.01	GO:0005515	K17710	virNOG10647;virNOG04403;NOG71160	SR	-	gi|641826299|gb|KDO45527.1| hypothetical protein CISIN_1g040279mg [Citrus sinensis]	-	-	GO:0005515//protein binding;	-
FtPinG0000306600.01	0.153928	0.200808	0.835967	1.32053	0.238058	0.598104	0.2714	0.834342	Ft1	4946061	4946718	-	557	FtPinG0000306600.01	GO:0005515	-	-	-	-	-	-	-	GO:0005515//protein binding;	-
FtPinG0000306800.01	0	0	0	0	0	0	0	0	Ft1	4947384	4947864	-	620	FtPinG0000306800.01	GO:0005515	-	-	-	-	gi|568823413|ref|XP_006466109.1| PREDICTED: putative pentatricopeptide repeat-containing protein At1g12700, mitochondrial [Citrus sinensis] &gt;gi|985431286|ref|XP_015388067.1| PREDICTED: putative pentatricopeptide repeat-containing protein At1g12700, mitochondrial [Citrus sinensis] &gt;gi|985431288|ref|XP_015388069.1| PREDICTED: putative pentatricopeptide repeat-containing protein At1g12700, mit…	-	-	GO:0005515//protein binding;	-
FtPinG0000307200.01	1.52501	1.92549	3.30592	3.00837	1.75544	2.73488	2.46957	2.97519	Ft1	4946314	4947864	-	1551	FtPinG0000307200.01	GO:0005515	-	-	-	-	gi|568823413|ref|XP_006466109.1| PREDICTED: putative pentatricopeptide repeat-containing protein At1g12700, mitochondrial [Citrus sinensis] &gt;gi|985431286|ref|XP_015388067.1| PREDICTED: putative pentatricopeptide repeat-containing protein At1g12700, mitochondrial [Citrus sinensis] &gt;gi|985431288|ref|XP_015388069.1| PREDICTED: putative pentatricopeptide repeat-containing protein At1g12700, mit…	-	-	GO:0005515//protein binding;	-
FtPinG0000308300.01	0.380579	0.478813	0.432505	1.16721	0.197375	0.96218	0.61498	0.375499	Ft1	4951787	4952068	+	282	FtPinG0000308300.01	-	-	-	-	-	-	-	-	-	-
FtPinG0000308600.01	0	0	0	0	0	0	0	0	Ft1	4963623	4966593	-	2971	FtPinG0000308600.01	GO:0005515	-	-	-	-	-	-	-	GO:0005515//protein binding;	-
FtPinG0000309000.01	0	0	0	0	0	0	0	0	Ft1	4963623	4966593	-	2971	FtPinG0000309000.01	GO:0005515	-	-	-	-	-	-	-	GO:0005515//protein binding;	-
FtPinG0000311900.01	0.0435867	0	0.141484	0.0815277	0.0373254	0.173072	0	0	Ft1	4980453	4981144	+	692	FtPinG0000311900.01	-	-	-	-	-	gi|731324197|ref|XP_010672842.1| PREDICTED: uncharacterized protein LOC104889347 [Beta vulgaris subsp. vulgaris]	-	-	-	-
FtPinG0000312500.01	0.113778	0.111476	0.0970848	0.130392	0.208761	0.0274663	0	0	Ft1	4982011	4983030	+	1020	FtPinG0000312500.01	-	-	-	-	-	-	-	-	-	-
FtPinG0000313700.01	1.92076	1.66181	2.48992	15.3992	1.15749	1.54341	1.31683	3.86579	Ft1	4990845	4991383	+	539	FtPinG0000313700.01	-	-	-	-	-	-	-	-	-	-
FtPinG0000314000.01	0	0	0	0	0	0	0	0	Ft1	4992685	4994155	-	1471	FtPinG0000314000.01	GO:0005515	-	-	-	-	-	-	-	GO:0005515//protein binding;	-
FtPinG0000314400.01	0	0	0	0	0	0	0	0	Ft1	4992685	4994155	-	1471	FtPinG0000314400.01	GO:0005515	-	-	-	-	-	-	-	GO:0005515//protein binding;	-
FtPinG0000314600.01	0	0	0	0	0	0	0	0	Ft1	4994258	4995399	-	1142	FtPinG0000314600.01	GO:0005515	-	virNOG00728;virNOG04403	SR	sp|P0C7Q7|PPR38_ARATH Putative pentatricopeptide repeat-containing protein At1g12700, mitochondrial OS=Arabidopsis thaliana GN=At1g12700 PE=3 SV=1	gi|641826299|gb|KDO45527.1| hypothetical protein CISIN_1g040279mg [Citrus sinensis]	-	-	GO:0005515//protein binding;	-
FtPinG0000315000.01	0	0	0	0	0	0	0	0	Ft1	4994258	4995399	-	1142	FtPinG0000315000.01	GO:0005515	-	virNOG00728;virNOG04403	SR	sp|P0C7Q7|PPR38_ARATH Putative pentatricopeptide repeat-containing protein At1g12700, mitochondrial OS=Arabidopsis thaliana GN=At1g12700 PE=3 SV=1	gi|641826299|gb|KDO45527.1| hypothetical protein CISIN_1g040279mg [Citrus sinensis]	-	-	GO:0005515//protein binding;	-
FtPinG0000315200.01	107.929	105.971	85.5598	90.0597	100.855	121.351	115.471	123.788	Ft1	4995952	4997978	-	611	FtPinG0000315200.01	-	-	virNOG17475	S	-	gi|728846912|gb|KHG26355.1| Na(+)-translocating NADH-quinone reductase subunit A [Gossypium arboreum]	-	-	-	-
FtPinG0000315900.01	2.65356	3.54337	1.53345	3.11327	3.80501	3.34192	1.45393	3.72634	Ft1	5009907	5011373	+	1467	FtPinG0000315900.01	GO:0016491;GO:0055114	-	virNOG15867;virNOG15037	HT	sp|P28553|CRTI_SOYBN Phytoene dehydrogenase, chloroplastic/chromoplastic OS=Glycine max GN=PDS1 PE=2 SV=1	gi|902111295|gb|KNA03743.1| hypothetical protein SOVF_206180 [Spinacia oleracea]	GO:0055114//obsolete oxidation-reduction process;	-	GO:0016491//oxidoreductase activity;	-
FtPinG0000316100.01	89.6347	78.4793	86.2822	81.0516	82.1751	73.6185	89.9495	76.6012	Ft1	5014715	5021488	+	2514	FtPinG0000316100.01	-	K17046	virNOG12543;strNOG12588	B	-	gi|698564954|ref|XP_009773123.1| PREDICTED: DNA ligase 1-like [Nicotiana sylvestris] &gt;gi|1025225940|ref|XP_016480232.1| PREDICTED: DNA ligase 1-like [Nicotiana tabacum]	-	-	-	-
FtPinG0000316700.01	1.30695	0.884138	2.12966	1.58409	0.551959	0.521049	0.821393	0.948644	Ft1	5016869	5017390	+	522	FtPinG0000316700.01	-	-	-	-	-	-	-	-	-	-
FtPinG0000317500.01	112.638	109.34	127.914	158.645	71.3697	124.259	83.4456	139.045	Ft1	5023584	5025157	+	834	FtPinG0000317500.01	GO:0005634;GO:0006355;GO:0043565;GO:0046982	-	virNOG19243	K	sp|O23310|NFYB3_ARATH Nuclear transcription factor Y subunit B-3 OS=Arabidopsis thaliana GN=NFYB3 PE=1 SV=1	gi|802588670|ref|XP_012071013.1| PREDICTED: nuclear transcription factor Y subunit B-3-like [Jatropha curcas] &gt;gi|643732083|gb|KDP39275.1| hypothetical protein JCGZ_01032 [Jatropha curcas]	GO:0006355//regulation of transcription, DNA-templated;	GO:0005634//nucleus;	GO:0043565//sequence-specific DNA binding;GO:0046982//protein heterodimerization activity;	-
FtPinG0000317900.01	48.3984	41.8992	53.2217	16.9153	25.778	19.5559	49.2032	28.2246	Ft1	5047486	5048917	+	1302	FtPinG0000317900.01	-	-	strNOG14204;virNOG13689	R	sp|Q9FM65|FLA1_ARATH Fasciclin-like arabinogalactan protein 1 OS=Arabidopsis thaliana GN=FLA1 PE=1 SV=1	gi|720086745|ref|XP_010243936.1| PREDICTED: fasciclin-like arabinogalactan protein 1 [Nelumbo nucifera]	-	-	-	-
FtPinG0000318200.01	46.2984	29.1101	34.0062	37.5195	22.3808	26.1798	35.8876	31.6109	Ft1	5056824	5060147	-	1035	FtPinG0000318200.01	GO:0016787	-	virNOG08304	T	sp|Q94B74|NUDT2_ARATH Nudix hydrolase 2 OS=Arabidopsis thaliana GN=NUDT2 PE=1 SV=1	gi|694399948|ref|XP_009375080.1| PREDICTED: nudix hydrolase 10-like [Pyrus x bretschneideri]	-	-	GO:0016787//hydrolase activity;	-
FtPinG0000318300.01	9.75678	6.17174	8.16863	3.09418	7.45316	5.38668	9.81552	7.18539	Ft1	5066323	5073990	+	1661	FtPinG0000318300.01	GO:0070403	K11416	virNOG04852	KB	sp|Q9FE17|SIR1_ARATH NAD-dependent protein deacetylase SRT1 OS=Arabidopsis thaliana GN=SRT1 PE=2 SV=1	gi|731330097|ref|XP_010675943.1| PREDICTED: NAD-dependent protein deacetylase SRT1 isoform X1 [Beta vulgaris subsp. vulgaris] &gt;gi|870861696|gb|KMT12968.1| hypothetical protein BVRB_4g090490 isoform B [Beta vulgaris subsp. vulgaris]	-	-	GO:0070403//NAD+ binding;	ko00760(Nicotinate and nicotinamide metabolism)
FtPinG0000318500.01	2.12765	1.61969	2.30757	1.63237	1.52318	1.23049	2.80528	1.47631	Ft1	5076266	5080663	+	3216	FtPinG0000318500.01	-	-	virNOG08132	S	-	gi|225461935|ref|XP_002265993.1| PREDICTED: uncharacterized protein LOC100241254 [Vitis vinifera]	-	-	-	-
FtPinG0000318700.01	1.78857	1.20674	2.17092	1.39925	1.50164	1.49644	1.69651	1.51158	Ft1	5080287	5082697	+	2180	FtPinG0000318700.01	-	-	virNOG08132	S	-	gi|225461935|ref|XP_002265993.1| PREDICTED: uncharacterized protein LOC100241254 [Vitis vinifera]	-	-	-	-
FtPinG0000318900.01	4.02783	2.97433	4.77715	3.88974	3.10076	3.37898	3.13354	3.5425	Ft1	5082220	5084785	+	1504	FtPinG0000318900.01	-	-	virNOG08132	S	-	gi|1025024195|ref|XP_016442279.1| PREDICTED: uncharacterized protein LOC107767707 isoform X1 [Nicotiana tabacum] &gt;gi|1025024200|ref|XP_016442280.1| PREDICTED: uncharacterized protein LOC107767707 isoform X1 [Nicotiana tabacum]	-	-	-	-
FtPinG0000319200.01	8.64245	7.36418	8.02458	8.54868	6.85984	7.06455	7.5178	8.40825	Ft1	5086593	5091865	-	1965	FtPinG0000319200.01	GO:0003723;GO:0006355;GO:0006364;GO:0008168;GO:0008649	K03500	virNOG08513	A	sp|P94464|RSMB_BACSU Probable ribosomal RNA small subunit methyltransferase B OS=Bacillus subtilis (strain 168) GN=rsmB PE=3 SV=2	gi|731330115|ref|XP_010675953.1| PREDICTED: probable 28S rRNA (cytosine-C(5))-methyltransferase [Beta vulgaris subsp. vulgaris] &gt;gi|731330117|ref|XP_010675954.1| PREDICTED: probable 28S rRNA (cytosine-C(5))-methyltransferase [Beta vulgaris subsp. vulgaris] &gt;gi|731330119|ref|XP_010675955.1| PREDICTED: probable 28S rRNA (cytosine-C(5))-methyltransferase [Beta vulgaris subsp. vulgaris] &gt;gi|…	GO:0006355//regulation of transcription, DNA-templated;GO:0006364//rRNA processing;	-	GO:0003723//RNA binding;GO:0008168//methyltransferase activity;GO:0008649//rRNA methyltransferase activity;	-
FtPinG0000319300.01	15.503	16.8404	12.6747	15.5197	13.4068	15.44	15.5603	15.5969	Ft1	5092027	5092868	+	696	FtPinG0000319300.01	GO:0005515	K04506	virNOG27693;virNOG05466;virNOG21063	OR	sp|Q9C6H3|SINL2_ARATH E3 ubiquitin-protein ligase SINA-like 2 OS=Arabidopsis thaliana GN=At1g66620 PE=2 SV=1	gi|902223775|gb|KNA19572.1| hypothetical protein SOVF_060300 [Spinacia oleracea]	-	-	GO:0005515//protein binding;	ko04120(Ubiquitin mediated proteolysis)
FtPinG0000319900.01	9.62539	12.3103	5.51675	6.75024	7.43073	8.90248	7.02812	9.52985	Ft1	5105315	5107715	+	3047	FtPinG0000319900.01	-	-	-	-	-	-	-	-	-	-
FtPinG0000320500.01	0	0	0	0	0	0	0	0	Ft1	5133145	5133416	+	272	FtPinG0000320500.01	-	-	-	-	-	-	-	-	-	-
FtPinG0000320700.01	57.7515	53.3282	60.8826	73.9026	52.4442	56.4573	14.0999	14.7948	Ft1	5136414	5141322	+	1762	FtPinG0000320700.01	GO:0003824;GO:0008152;GO:0016747	K00626	virNOG02902	I	sp|Q8S4Y1|THIC1_ARATH Acetyl-CoA acetyltransferase, cytosolic 1 OS=Arabidopsis thaliana GN=AAT1 PE=1 SV=1	gi|359497005|ref|XP_003635396.1| PREDICTED: acetyl-CoA acetyltransferase, cytosolic 1 isoform X1 [Vitis vinifera] &gt;gi|297741869|emb|CBI33249.3| unnamed protein product [Vitis vinifera]	GO:0008152//metabolic process;	-	GO:0003824//catalytic activity;GO:0016747//acyltransferase activity, transferring groups other than amino-acyl groups;	ko00900(Terpenoid backbone biosynthesis);ko00650(Butanoate metabolism);ko00630(Glyoxylate and dicarboxylate metabolism);ko00620(Pyruvate metabolism);ko00380(Tryptophan metabolism);ko00310(Lysine degradation);ko00280(Valine, leucine and isoleucine degradation);ko00071(Fatty acid degradation)
FtPinG0000320900.01	21.5725	21.2799	18.3418	22.5304	19.7871	20.8054	24.8929	21.9145	Ft1	5157998	5164803	+	11606	FtPinG0000320900.01	GO:0004842	K10592	COG5021;virNOG04801	O	sp|Q8GY23|UPL1_ARATH E3 ubiquitin-protein ligase UPL1 OS=Arabidopsis thaliana GN=UPL1 PE=1 SV=3	gi|1035898736|gb|OAY28337.1| hypothetical protein MANES_15G059000, partial [Manihot esculenta] &gt;gi|1035898737|gb|OAY28338.1| hypothetical protein MANES_15G059000, partial [Manihot esculenta]	-	-	GO:0004842//ubiquitin-protein transferase activity;	ko04120(Ubiquitin mediated proteolysis)
FtPinG0000321100.01	299.735	229.641	364.808	341.115	232.436	238.058	333.244	284.372	Ft1	5167319	5169685	+	392	FtPinG0000321100.01	-	-	virNOG25912;virNOG23594	SR	sp|Q8GYN5|RIN4_ARATH RPM1-interacting protein 4 OS=Arabidopsis thaliana GN=RIN4 PE=1 SV=1	gi|731330148|ref|XP_010675968.1| PREDICTED: RPM1-interacting protein 4 [Beta vulgaris subsp. vulgaris] &gt;gi|870861717|gb|KMT12989.1| hypothetical protein BVRB_4g090660 [Beta vulgaris subsp. vulgaris]	-	-	-	-
FtPinG0000321300.01	19.7176	18.1021	17.9527	19.7474	15.3313	17.4337	19.8347	19.5874	Ft1	5171761	5177100	+	3896	FtPinG0000321300.01	-	-	virNOG09058	S	-	gi|731330365|ref|XP_010676093.1| PREDICTED: uncharacterized protein LOC104891994 [Beta vulgaris subsp. vulgaris] &gt;gi|870861343|gb|KMT12633.1| hypothetical protein BVRB_4g090930 [Beta vulgaris subsp. vulgaris]	-	-	-	-
FtPinG0000322200.01	38.1542	35.8088	52.94	57.0479	34.0628	38.6801	43.8849	31.696	Ft1	5183892	5185237	-	772	FtPinG0000322200.01	-	K03013	virNOG15631	K	sp|Q9M1J2|RPE5A_ARATH DNA-directed RNA polymerase V subunit 5A OS=Arabidopsis thaliana GN=NRPE5A PE=1 SV=1	gi|731324498|ref|XP_010673001.1| PREDICTED: DNA-directed RNA polymerase V subunit 5A [Beta vulgaris subsp. vulgaris] &gt;gi|870864024|gb|KMT15157.1| hypothetical protein BVRB_3g062710 [Beta vulgaris subsp. vulgaris]	-	-	-	ko03020(RNA polymerase)
FtPinG0000323100.01	15.0623	15.1177	12.7774	17.0701	23.0872	12.6623	19.1668	19.1424	Ft1	5187787	5190225	+	1032	FtPinG0000323100.01	GO:0003735;GO:0005840;GO:0006412;GO:0019843	K02990	virNOG18174	J	sp|Q8VY91|RR6_ARATH 30S ribosomal protein S6 alpha, chloroplastic OS=Arabidopsis thaliana GN=RPS6 PE=2 SV=1	gi|823214109|ref|XP_012439803.1| PREDICTED: 30S ribosomal protein S6 alpha, chloroplastic [Gossypium raimondii] &gt;gi|763785256|gb|KJB52327.1| hypothetical protein B456_008G256400 [Gossypium raimondii]	GO:0006412//translation;	GO:0005840//ribosome;	GO:0003735//structural constituent of ribosome;GO:0019843//rRNA binding;	ko03010(Ribosome)
FtPinG0000323300.01	0.215512	0.0746858	0.612842	0.0767243	0.25102	0.495566	0.596165	0.13115	Ft1	5193316	5194396	+	1077	FtPinG0000323300.01	-	-	euNOG05744;virNOG05535	S	sp|Q9LVQ4|Y5586_ARATH WEB family protein At5g55860 OS=Arabidopsis thaliana GN=At5g55860 PE=1 SV=1	gi|255636641|gb|ACU18658.1| unknown [Glycine max]	-	-	-	-
FtPinG0000323600.01	23.4764	20.9537	29.9526	15.7718	17.8343	17.7761	25.6481	18.7097	Ft1	5194873	5197965	-	1177	FtPinG0000323600.01	-	-	virNOG03086	I	-	gi|719989928|ref|XP_010252803.1| PREDICTED: phosphatidylinositol/phosphatidylcholine transfer protein SFH2-like [Nelumbo nucifera]	-	-	-	-
FtPinG0000323800.01	41.7967	33.6693	66.7539	34.903	40.3764	28.2167	46.1317	35.3333	Ft1	5209053	5211597	-	1837	FtPinG0000323800.01	GO:0004672;GO:0005524;GO:0006468	-	virNOG01515	T	sp|Q0DCT8|G11A_ORYSJ Protein kinase G11A OS=Oryza sativa subsp. japonica GN=Os06g0291600 PE=2 SV=1	gi|731330350|ref|XP_010676085.1| PREDICTED: serine/threonine-protein kinase D6PKL1 [Beta vulgaris subsp. vulgaris] &gt;gi|731330352|ref|XP_010676086.1| PREDICTED: serine/threonine-protein kinase D6PKL1 [Beta vulgaris subsp. vulgaris] &gt;gi|731330354|ref|XP_010676087.1| PREDICTED: serine/threonine-protein kinase D6PKL1 [Beta vulgaris subsp. vulgaris] &gt;gi|870861338|gb|KMT12628.1| hypothetical p…	GO:0006468//protein phosphorylation;	-	GO:0004672//protein kinase activity;GO:0005524//ATP binding;	-
FtPinG0000324000.01	29.6362	29.8153	25.993	23.4154	28.3007	28.6782	32.8123	32.4	Ft1	5217272	5221165	-	1543	FtPinG0000324000.01	GO:0003677;GO:0003899;GO:0006351;GO:0046983	K03027	virNOG07337	K	sp|Q54SN4|RPAC1_DICDI DNA-directed RNA polymerases I and III subunit rpac1 OS=Dictyostelium discoideum GN=polr1c PE=3 SV=1	gi|902177471|gb|KNA08964.1| hypothetical protein SOVF_157970 [Spinacia oleracea]	GO:0006351//transcription, DNA-templated;	-	GO:0003677//DNA binding;GO:0003899//DNA-directed 5'-3' RNA polymerase activity;GO:0046983//protein dimerization activity;	ko03020(RNA polymerase)
FtPinG0000324200.01	77.7048	84.7654	105.575	153.516	75.7745	105.766	76.5519	85.7011	Ft1	5222177	5224293	-	866	FtPinG0000324200.01	-	-	virNOG03965	R	sp|Q9FG71|EMC89_ARATH ER membrane protein complex subunit 8/9 homolog OS=Arabidopsis thaliana GN=EMB2731 PE=2 SV=1	gi|645215870|ref|XP_008218489.1| PREDICTED: ER membrane protein complex subunit 8/9 homolog [Prunus mume]	-	-	-	-
FtPinG0000325000.01	140.331	138.003	145.388	178.88	130.897	153.086	155.582	176.224	Ft1	5230174	5232133	-	1141	FtPinG0000325000.01	GO:0003676	K12741	virNOG08512	A	sp|Q8W034|RNP1_ARATH Heterogeneous nuclear ribonucleoprotein 1 OS=Arabidopsis thaliana GN=RNP1 PE=1 SV=1	gi|659126124|ref|XP_008463022.1| PREDICTED: heterogeneous nuclear ribonucleoprotein 1 [Cucumis melo]	-	-	GO:0003676//nucleic acid binding;	ko03040(Spliceosome)
FtPinG0000325500.01	0	0	0.0235353	0.0132435	0	0	0	0.0254487	Ft1	5239094	5241882	+	2130	FtPinG0000325500.01	GO:0005524;GO:0016020;GO:0016887	-	virNOG10914	Q	sp|Q9LK50|AB26G_ARATH ABC transporter G family member 26 OS=Arabidopsis thaliana GN=ABCG26 PE=3 SV=2	gi|731330332|ref|XP_010676075.1| PREDICTED: ABC transporter G family member 26 [Beta vulgaris subsp. vulgaris] &gt;gi|870861330|gb|KMT12620.1| hypothetical protein BVRB_4g090810 [Beta vulgaris subsp. vulgaris]	-	GO:0016020//membrane;	GO:0005524//ATP binding;GO:0016887//ATP hydrolysis activity;	-
FtPinG0000325700.01	9.81194	4.43592	6.75611	5.34364	8.12879	2.27045	7.44393	5.7961	Ft1	5243132	5245374	+	2154	FtPinG0000325700.01	-	-	virNOG01541	S	sp|B1AZA5|TM245_MOUSE Transmembrane protein 245 OS=Mus musculus GN=Tmem245 PE=1 SV=1	gi|902192966|gb|KNA12156.1| hypothetical protein SOVF_128240 [Spinacia oleracea]	-	-	-	-
FtPinG0000326800.01	6.43777	6.3144	3.9886	1.32487	4.50819	7.28155	6.97285	6.43809	Ft6	49639902	49640533	-	435	FtPinG0000326800.01	GO:0003677	K09422	virNOG25906	K	sp|Q8GV05|TRY_ARATH Transcription factor TRY OS=Arabidopsis thaliana GN=TRY PE=1 SV=1	gi|590721376|ref|XP_007051595.1| Homeodomain-like superfamily protein [Theobroma cacao] &gt;gi|508703856|gb|EOX95752.1| Homeodomain-like superfamily protein [Theobroma cacao]	-	-	GO:0003677//DNA binding;	-
FtPinG0000327000.01	1.32435	1.07668	0.974797	1.13965	1.45276	2.15345	1.5124	1.72129	Ft6	49649955	49651396	-	837	FtPinG0000327000.01	GO:0005515	K08770	NOG00931;COG5272;virNOG06759	O	sp|P42740|UBIQP_AGLNE Polyubiquitin OS=Aglaothamnion neglectum PE=2 SV=2	gi|2760349|gb|AAB95252.1| ubiquitin [Arabidopsis thaliana]	-	-	GO:0005515//protein binding;	ko04120(Ubiquitin mediated proteolysis)
FtPinG0000327200.01	27.311	19.675	35.4577	15.3427	21.784	19.5154	29.1755	21.9115	Ft6	49664024	49667948	-	1390	FtPinG0000327200.01	GO:0005975;GO:0008061	K17525	virNOG10371	G	sp|Q66IL0|CHID1_XENTR Chitinase domain-containing protein 1 OS=Xenopus tropicalis GN=chid1 PE=2 SV=1	gi|1035919450|gb|OAY49040.1| hypothetical protein MANES_05G024600 [Manihot esculenta]	GO:0005975//carbohydrate metabolic process;	-	GO:0008061//chitin binding;	-
FtPinG0000327400.01	0	0.107427	0	0.236429	0	0.248743	0	0	Ft6	49665333	49665565	-	233	FtPinG0000327400.01	-	-	-	-	-	-	-	-	-	-
FtPinG0000327600.01	13.2106	14.6272	12.4583	15.4884	12.5722	16.3134	13.7491	14.1348	Ft6	49675797	49682619	-	1466	FtPinG0000327600.01	GO:0005737	K14801	virNOG04043	R	sp|Q2YDC9|PDCD2_BOVIN Programmed cell death protein 2 OS=Bos taurus GN=PDCD2 PE=2 SV=1	gi|698541903|ref|XP_009766242.1| PREDICTED: programmed cell death protein 2 isoform X2 [Nicotiana sylvestris]	-	GO:0005737//cytoplasm;	-	-
FtPinG0000327800.01	0.584294	0.894049	1.07505	1.48512	0.363161	0.381165	0.45736	0.745815	Ft6	49675983	49676276	-	294	FtPinG0000327800.01	-	-	-	-	-	-	-	-	-	-
FtPinG0000328100.01	1.66311	1.56343	1.05872	2.09385	1.39082	1.21091	0.925233	1.24868	Ft6	49685490	49691220	+	3204	FtPinG0000328100.01	GO:0005515;GO:0008270	-	virNOG04512	R	sp|Q9SV26|PP297_ARATH Pentatricopeptide repeat-containing protein At4g01030, mitochondrial OS=Arabidopsis thaliana GN=PCMP-H65 PE=3 SV=2	gi|225454494|ref|XP_002276948.1| PREDICTED: pentatricopeptide repeat-containing protein At4g01030, mitochondrial [Vitis vinifera]	-	-	GO:0005515//protein binding;GO:0008270//zinc ion binding;	-
FtPinG0000328400.01	0.0559866	0	0.0893484	0	0	0	0	0	Ft6	49692087	49692777	-	536	FtPinG0000328400.01	GO:0006869;GO:0008289	-	virNOG25484;virNOG23426;virNOG26220;virNOG24353	ST	sp|P55958|NLT21_PARJU Probable non-specific lipid-transfer protein 2 OS=Parietaria judaica PE=1 SV=1	gi|590721283|ref|XP_007051567.1| Bifunctional inhibitor/lipid-transfer protein/seed storage 2S albumin superfamily protein, putative [Theobroma cacao] &gt;gi|508703828|gb|EOX95724.1| Bifunctional inhibitor/lipid-transfer protein/seed storage 2S albumin superfamily protein, putative [Theobroma cacao]	GO:0006869//lipid transport;	-	GO:0008289//lipid binding;	-
FtPinG0000328500.01	91.296	97.1656	100.453	129.02	95.3485	89.0907	87.5712	93.5086	Ft6	49704238	49706394	+	1411	FtPinG0000328500.01	GO:0005515	-	virNOG10814	S	sp|Q5RET9|SDE2_PONAB Protein SDE2 homolog OS=Pongo abelii GN=SDE2 PE=2 SV=1	gi|743828088|ref|XP_011023187.1| PREDICTED: protein SDE2 homolog [Populus euphratica] &gt;gi|743828090|ref|XP_011023188.1| PREDICTED: protein SDE2 homolog [Populus euphratica]	-	-	GO:0005515//protein binding;	-
FtPinG0000328800.01	38.3401	23.0945	40.2189	25.4829	25.63	32.8279	39.4725	39.0631	Ft6	49706680	49707609	-	699	FtPinG0000328800.01	-	-	virNOG13687;KOG0800	O	sp|P0CH01|AT21A_ARATH Putative RING-H2 finger protein ATL21A OS=Arabidopsis thaliana GN=ATL21A PE=3 SV=1	gi|902153820|gb|KNA05746.1| hypothetical protein SOVF_187580 [Spinacia oleracea]	-	-	-	-
FtPinG0000329300.01	39.7144	41.2964	44.1271	55.9368	32.3794	50.7914	40.3446	48.2209	Ft6	49720882	49723470	+	2195	FtPinG0000329300.01	GO:0005515	-	virNOG00334	O	sp|Q9ZPY9|P4KG4_ARATH Phosphatidylinositol 4-kinase gamma 4 OS=Arabidopsis thaliana GN=PI4KG4 PE=1 SV=1	gi|1009142506|ref|XP_015888758.1| PREDICTED: phosphatidylinositol 4-kinase gamma 4 [Ziziphus jujuba]	-	-	GO:0005515//protein binding;	-
FtPinG0000329600.01	96.8358	90.148	94.1498	97.9696	89.0169	91.1928	100.12	89.8653	Ft6	49735189	49738767	-	1447	FtPinG0000329600.01	GO:0005515;GO:0005634;GO:0006511;GO:0007275;GO:0008270	K04506	virNOG02187	O	sp|Q84JL3|SINA3_ARATH E3 ubiquitin-protein ligase SINAT3 OS=Arabidopsis thaliana GN=SINAT3 PE=1 SV=1	gi|1009123241|ref|XP_015878437.1| PREDICTED: E3 ubiquitin-protein ligase SINAT5-like [Ziziphus jujuba]	GO:0006511//ubiquitin-dependent protein catabolic process;GO:0007275//multicellular organism development;	GO:0005634//nucleus;	GO:0005515//protein binding;GO:0008270//zinc ion binding;	ko04120(Ubiquitin mediated proteolysis)
FtPinG0000329800.01	20.581	21.7414	18.0609	22.9564	23.4443	19.8394	18.8832	17.3913	Ft6	49749271	49750973	-	1701	FtPinG0000329800.01	GO:0046983	-	virNOG02776	K	sp|Q9LNJ5|BH013_ARATH Transcription factor bHLH13 OS=Arabidopsis thaliana GN=BHLH13 PE=1 SV=1	gi|590721149|ref|XP_007051527.1| Myc2 bHLH protein isoform 1 [Theobroma cacao] &gt;gi|590721153|ref|XP_007051528.1| Myc2 bHLH protein isoform 1 [Theobroma cacao] &gt;gi|508703788|gb|EOX95684.1| Myc2 bHLH protein isoform 1 [Theobroma cacao] &gt;gi|508703789|gb|EOX95685.1| Myc2 bHLH protein isoform 1 [Theobroma cacao]	-	-	GO:0046983//protein dimerization activity;	-
FtPinG0000330200.01	0.412244	0.316842	0.179278	0	0.3913	0	0.423157	1.23259	Ft6	49771021	49771702	-	553	FtPinG0000330200.01	GO:0003677	K09422	virNOG18486;COG5147;virNOG19543	K	sp|P10290|MYBC_MAIZE Anthocyanin regulatory C1 protein OS=Zea mays GN=C1 PE=2 SV=1	gi|719964483|ref|XP_010252819.1| PREDICTED: myb-related protein 308-like [Nelumbo nucifera]	-	-	GO:0003677//DNA binding;	-
FtPinG0000330300.01	152.58	142.608	115.278	116.288	121.573	106.591	156.092	134.727	Ft6	49780770	49782567	+	1225	FtPinG0000330300.01	GO:0003677;GO:0006355	-	virNOG19309;virNOG16481;virNOG15280	RK	sp|Q9ZPY0|DOF25_ARATH Dof zinc finger protein DOF2.5 OS=Arabidopsis thaliana GN=DOF2.5 PE=2 SV=3	gi|224127967|ref|XP_002320208.1| DOF AFFECTING GERMINATION 2 family protein [Populus trichocarpa] &gt;gi|222860981|gb|EEE98523.1| DOF AFFECTING GERMINATION 2 family protein [Populus trichocarpa]	GO:0006355//regulation of transcription, DNA-templated;	-	GO:0003677//DNA binding;	-
FtPinG0000330800.01	21.0901	12.2392	30.5118	24.4588	13.5093	12.9864	22.7327	12.7807	Ft6	49789750	49791422	-	846	FtPinG0000330800.01	-	-	virNOG03453	S	-	gi|657943079|ref|XP_008352957.1| PREDICTED: uncharacterized protein LOC103416459 [Malus domestica]	-	-	-	-
FtPinG0000331000.01	2.42593	2.87794	1.87276	0.896484	2.23056	3.17043	3.122	2.60229	Ft6	49795865	49798143	-	1536	FtPinG0000331000.01	GO:0005515	-	virNOG08794;virNOG02963	SR	sp|Q9FNN7|PP371_ARATH Pentatricopeptide repeat-containing protein At5g08510 OS=Arabidopsis thaliana GN=PCMP-E20 PE=2 SV=1	gi|359489593|ref|XP_003633947.1| PREDICTED: pentatricopeptide repeat-containing protein At5g08510 [Vitis vinifera]	-	-	GO:0005515//protein binding;	-
FtPinG0000331400.01	151.826	165.727	91.345	134.176	164.575	125.037	127.735	139.522	Ft6	49807836	49809290	-	1377	FtPinG0000331400.01	GO:0005524	K08900	virNOG04647	O	sp|F4IJ77|AATP4_ARATH AAA-ATPase At2g46620 OS=Arabidopsis thaliana GN=At2g46620 PE=2 SV=1	gi|902239442|gb|KNA25601.1| hypothetical protein SOVF_005180 [Spinacia oleracea]	-	-	GO:0005524//ATP binding;	-
FtPinG0000331500.01	2.32472	0.857227	1.73751	1.15098	1.53862	1.15356	3.4906	0.818341	Ft6	49824711	49826634	+	1567	FtPinG0000331500.01	-	-	virNOG25617;NOG173387	S	-	gi|923621566|ref|XP_013747613.1| PREDICTED: LOW QUALITY PROTEIN: serine/arginine repetitive matrix protein 1-like [Brassica napus]	-	-	-	-
FtPinG0000331700.01	0.784809	0.298307	0.869943	0.49151	0.357609	0.0838902	0.395624	0.394979	Ft6	49827290	49832212	+	1040	FtPinG0000331700.01	-	-	virNOG23431	S	-	gi|698582523|ref|XP_009777850.1| PREDICTED: uncharacterized protein LOC104227322 [Nicotiana sylvestris] &gt;gi|1025299541|ref|XP_016501072.1| PREDICTED: uncharacterized protein LOC107819481 [Nicotiana tabacum]	-	-	-	-
FtPinG0000332200.01	6.34791	2.85686	9.43006	11.6211	12.1361	14.8913	16.0441	2.87936	Ft6	49838641	49840634	-	1701	FtPinG0000332200.01	GO:0005506;GO:0016705;GO:0020037;GO:0055114	-	virNOG00979	Q	sp|Q9SLP1|C78A9_ARATH Cytochrome P450 78A9 OS=Arabidopsis thaliana GN=CYP78A9 PE=2 SV=1	gi|902239439|gb|KNA25598.1| hypothetical protein SOVF_005150 [Spinacia oleracea]	GO:0055114//obsolete oxidation-reduction process;	-	GO:0005506//iron ion binding;GO:0016705//oxidoreductase activity, acting on paired donors, with incorporation or reduction of molecular oxygen;GO:0020037//heme binding;	-
FtPinG0000332400.01	700.989	941.048	297.356	952.826	663.228	791.557	394.931	985.073	Ft6	49884211	49885048	-	726	FtPinG0000332400.01	GO:0003677;GO:0003700;GO:0006355;GO:0043565	K09338	virNOG17654	K	sp|Q01IK0|HOX22_ORYSI Homeobox-leucine zipper protein HOX22 OS=Oryza sativa subsp. indica GN=HOX22 PE=2 SV=2	gi|743790427|ref|XP_011038888.1| PREDICTED: homeobox-leucine zipper protein ATHB-7 [Populus euphratica]	GO:0006355//regulation of transcription, DNA-templated;	-	GO:0003677//DNA binding;GO:0003700//DNA-binding transcription factor activity;GO:0043565//sequence-specific DNA binding;	-
FtPinG0000332800.01	0.0353461	0	0.0872503	0	0.0973378	0	0	0.110354	Ft6	49916889	49917737	-	849	FtPinG0000332800.01	-	-	-	-	sp|P0C2F6|RNHX1_ARATH Putative ribonuclease H protein At1g65750 OS=Arabidopsis thaliana GN=At1g65750 PE=3 SV=1	gi|685385687|ref|XP_009124780.1| PREDICTED: putative ribonuclease H protein At1g65750 [Brassica rapa]	-	-	-	-
FtPinG0000333300.01	1.25028	0.991781	1.55265	2.15622	0.528848	1.58191	0.98711	1.2391	Ft6	49942603	49960198	+	1185	FtPinG0000333300.01	-	-	virNOG11186	R	-	gi|1026023155|ref|XP_016557932.1| PREDICTED: uncharacterized protein LOC107857610 isoform X1 [Capsicum annuum]	-	-	-	-
FtPinG0000334100.01	0.186926	0.133428	0.0232029	2.51515	0.0800773	0.172212	0.589171	0.883435	Ft6	50015212	50016243	+	1032	FtPinG0000334100.01	GO:0046983	K13422	virNOG15314	K	sp|O23090|BH014_ARATH Transcription factor bHLH14 OS=Arabidopsis thaliana GN=BHLH14 PE=1 SV=1	gi|802694259|ref|XP_012083125.1| PREDICTED: transcription factor MYC2 [Jatropha curcas] &gt;gi|643716807|gb|KDP28433.1| hypothetical protein JCGZ_14204 [Jatropha curcas]	-	-	GO:0046983//protein dimerization activity;	ko04075(Plant hormone signal transduction);ko04016(MAPK signaling pathway - plant)
FtPinG0000334600.01	66.7593	55.4685	51.2359	40.1726	60.1139	66.2805	68.996	60.2546	Ft6	50072299	50077619	-	682	FtPinG0000334600.01	GO:0003713	-	virNOG17286	K	sp|Q93VH6|GIF3_ARATH GRF1-interacting factor 3 OS=Arabidopsis thaliana GN=GIF3 PE=1 SV=1	gi|951067080|ref|XP_014524124.1| PREDICTED: GRF1-interacting factor 3-like [Vigna radiata var. radiata] &gt;gi|951067083|ref|XP_014524126.1| PREDICTED: GRF1-interacting factor 3-like [Vigna radiata var. radiata] &gt;gi|951067086|ref|XP_014524127.1| PREDICTED: GRF1-interacting factor 3-like [Vigna radiata var. radiata] &gt;gi|951067090|ref|XP_014524128.1| PREDICTED: GRF1-interacting factor 3-like …	-	-	GO:0003713//transcription coactivator activity;	-
FtPinG0000334800.01	1.18124	0.807945	1.74947	1.47778	1.19648	1.57457	1.0553	1.15368	Ft6	50072839	50073488	-	650	FtPinG0000334800.01	-	-	-	-	-	-	-	-	-	-
FtPinG0000335600.01	126.17	57.8038	179.699	95.5879	54.8187	71.8733	113.54	73.6687	Ft6	50093193	50093718	-	474	FtPinG0000335600.01	-	-	-	-	-	gi|596052374|ref|XP_007220681.1| hypothetical protein PRUPE_ppa017413mg [Prunus persica] &gt;gi|462417143|gb|EMJ21880.1| hypothetical protein PRUPE_ppa017413mg [Prunus persica]	-	-	-	-
FtPinG0000335800.01	16.8179	31.6589	3.49163	4.33875	14.5316	13.529	9.99577	27.9605	Ft6	50104216	50106728	-	1758	FtPinG0000335800.01	GO:0003885;GO:0016020;GO:0016491;GO:0016614;GO:0050660;GO:0055114	-	virNOG05221;virNOG25194	V	sp|O81032|GGLO6_ARATH Probable L-gulonolactone oxidase 6 OS=Arabidopsis thaliana GN=GULLO6 PE=3 SV=1	gi|731420745|ref|XP_002267268.2| PREDICTED: L-gulonolactone oxidase-like [Vitis vinifera]	GO:0055114//obsolete oxidation-reduction process;	GO:0016020//membrane;	GO:0003885//D-arabinono-1,4-lactone oxidase activity;GO:0016491//oxidoreductase activity;GO:0016614//oxidoreductase activity, acting on CH-OH group of donors;GO:0050660//flavin adenine dinucleotide binding;	-
FtPinG0000335900.01	0.644662	1.62046	0.607864	0.612576	1.26758	3.18187	0.556157	5.98794	Ft6	50110664	50125058	+	2032	FtPinG0000335900.01	GO:0003677	K12133	virNOG03487	K	sp|Q6R0H1|LHY_ARATH Protein LHY OS=Arabidopsis thaliana GN=LHY PE=1 SV=2	gi|731420805|ref|XP_010661511.1| PREDICTED: protein LHY-like isoform X3 [Vitis vinifera] &gt;gi|731420807|ref|XP_010661512.1| PREDICTED: protein LHY-like isoform X3 [Vitis vinifera]	-	-	GO:0003677//DNA binding;	ko04712(Circadian rhythm - plant)
FtPinG0000337200.01	13.2993	11.1994	10.2339	13.5146	9.22383	10.9638	10.878	11.1155	Ft6	50132173	50137003	-	2339	FtPinG0000337200.01	GO:0004672;GO:0005524;GO:0006468	K08269	virNOG03001	T	sp|Q94C95|ATG1A_ARATH Serine/threonine-protein kinase ATG1a OS=Arabidopsis thaliana GN=ATG1A PE=1 SV=1	gi|902175189|gb|KNA08548.1| hypothetical protein SOVF_161720 isoform B [Spinacia oleracea]	GO:0006468//protein phosphorylation;	-	GO:0004672//protein kinase activity;GO:0005524//ATP binding;	ko04136(Autophagy - other)
FtPinG0000337400.01	0	0	0	0	0	0	0	0	Ft6	50149276	50151063	-	744	FtPinG0000337400.01	-	-	COG2801;virNOG15679;virNOG27333;virNOG40031	RLB	sp|P04323|POL3_DROME Retrovirus-related Pol polyprotein from transposon 17.6 OS=Drosophila melanogaster GN=pol PE=3 SV=1	gi|923822769|ref|XP_013694848.1| PREDICTED: uncharacterized protein LOC106398893 [Brassica napus]	-	-	-	-
FtPinG0000337600.01	23.7104	24.1276	30.6282	21.9647	23.7799	27.4795	26.0753	26.9447	Ft6	50155323	50159238	-	1336	FtPinG0000337600.01	-	K14846	virNOG02676	J	sp|Q9H9Y2|RPF1_HUMAN Ribosome production factor 1 OS=Homo sapiens GN=RPF1 PE=1 SV=2	gi|728832662|gb|KHG12105.1| Ribosome production factor 1 [Gossypium arboreum]	-	-	-	-
FtPinG0000337800.01	3.09388	2.79905	2.82315	2.08231	3.09873	3.34597	2.4493	2.86642	Ft6	50159921	50160984	-	731	FtPinG0000337800.01	-	-	virNOG15283	R	-	gi|661878569|emb|CDP17702.1| unnamed protein product [Coffea canephora]	-	-	-	-
FtPinG0000338000.01	58.9777	52.0956	56.9142	60.2306	48.2354	63.0653	59.7004	63.2695	Ft6	50162376	50162735	-	360	FtPinG0000338000.01	GO:0004865;GO:0032515	K17553	poaNOG20792;virNOG25389	S	sp|Q59ZU1|YPI2_CANAL Type 1 phosphatases regulator YPI2 OS=Candida albicans (strain SC5314 / ATCC MYA-2876) GN=YPI2 PE=3 SV=1	gi|901821390|gb|KMZ73246.1| Protein phosphatase 1 regulatory subunit 11 [Zostera marina]	GO:0032515//negative regulation of phosphoprotein phosphatase activity;	-	GO:0004865//protein serine/threonine phosphatase inhibitor activity;	-
FtPinG0000338100.01	8.98867	13.1455	4.65941	12.191	6.61194	13.4927	5.93458	11.9721	Ft6	50166939	50167720	+	782	FtPinG0000338100.01	-	-	-	-	-	-	-	-	-	-
FtPinG0000338300.01	0	0.297301	0	0.188106	0	0	0	0.0914056	Ft6	50204614	50207631	+	1025	FtPinG0000338300.01	GO:0005515	-	virNOG01601	K	sp|Q84TH9|NLP7_ARATH Protein NLP7 OS=Arabidopsis thaliana GN=NLP7 PE=1 SV=2	gi|902230860|gb|KNA22023.1| hypothetical protein SOVF_037930 [Spinacia oleracea]	-	-	GO:0005515//protein binding;	-
FtPinG0000338500.01	84.8494	116.632	43.1917	63.2733	39.4417	108.025	54.9404	120.309	Ft6	50219071	50219557	+	401	FtPinG0000338500.01	-	-	-	-	-	-	-	-	-	-
FtPinG0000338800.01	29.6108	24.681	29.9655	23.4397	26.5179	24.237	33.0613	26.3506	Ft6	50219753	50226732	-	1759	FtPinG0000338800.01	-	-	virNOG04157	OT	sp|Q8GT66|TIC40_PEA Protein TIC 40, chloroplastic OS=Pisum sativum GN=TIC40 PE=1 SV=1	gi|731431241|ref|XP_010665362.1| PREDICTED: protein TIC 40, chloroplastic isoform X2 [Vitis vinifera]	-	-	-	-
FtPinG0000339000.01	4.08126	3.08831	3.78178	2.7473	7.66895	2.29305	2.75658	4.67159	Ft6	50229745	50230549	-	545	FtPinG0000339000.01	GO:0005524	K17681	virNOG02851;COG1223	OR	sp|Q20748|ATAD3_CAEEL ATPase family AAA domain-containing protein 3 OS=Caenorhabditis elegans GN=atad-3 PE=1 SV=2	gi|731337347|ref|XP_010679738.1| PREDICTED: ATPase family AAA domain-containing protein 3-like [Beta vulgaris subsp. vulgaris]	-	-	GO:0005524//ATP binding;	-
FtPinG0000339200.01	10.5684	9.78495	11.8432	9.5663	21.1331	8.03478	9.48207	10.1796	Ft6	50230965	50232740	-	887	FtPinG0000339200.01	-	K15707	virNOG17559	O	sp|Q7SZN2|RN170_DANRE E3 ubiquitin-protein ligase RNF170 OS=Danio rerio GN=rnf170 PE=2 SV=1	gi|590603943|ref|XP_007020133.1| RING/U-box protein with domain of Uncharacterized protein function (DUF 1232) isoform 1 [Theobroma cacao] &gt;gi|508725461|gb|EOY17358.1| RING/U-box protein with domain of Uncharacterized protein function (DUF 1232) isoform 1 [Theobroma cacao]	-	-	-	-
FtPinG0000339400.01	124.326	116.424	121.23	86.4423	124.856	130.116	138.407	126.633	Ft6	50235994	50238048	-	595	FtPinG0000339400.01	GO:0005743;GO:0061617	K17784	virNOG22342	S	-	gi|731311009|ref|XP_010685530.1| PREDICTED: MICOS complex subunit Mic10 [Beta vulgaris subsp. vulgaris] &gt;gi|870869426|gb|KMT20171.1| hypothetical protein BVRB_1g001810 [Beta vulgaris subsp. vulgaris]	-	GO:0005743//mitochondrial inner membrane;GO:0061617//MICOS complex;	-	-
FtPinG0000339500.01	128.91	62.4549	95.4248	38.4505	113.907	76.9736	145.845	67.3982	Ft6	50242429	50244798	+	1588	FtPinG0000339500.01	-	-	virNOG02766	I	sp|Q56Z59|PATL3_ARATH Patellin-3 OS=Arabidopsis thaliana GN=PATL3 PE=1 SV=2	gi|902229264|gb|KNA21440.1| hypothetical protein SOVF_043230 [Spinacia oleracea]	-	-	-	-
FtPinG0000339800.01	0.782705	0.881173	1.01286	1.24005	2.2838	3.87892	0.66696	1.87192	Ft6	50250966	50252424	-	1371	FtPinG0000339800.01	-	-	virNOG17509	S	sp|Q91XE8|TM205_MOUSE Transmembrane protein 205 OS=Mus musculus GN=Tmem205 PE=1 SV=1	gi|702381916|ref|XP_010063755.1| PREDICTED: uncharacterized protein LOC104450764 [Eucalyptus grandis] &gt;gi|629105541|gb|KCW71010.1| hypothetical protein EUGRSUZ_F04115 [Eucalyptus grandis]	-	-	-	-
FtPinG0000340000.01	17.9304	15.6118	17.9581	13.5724	13.3501	15.5432	18.389	17.3226	Ft6	50255962	50258828	-	1791	FtPinG0000340000.01	-	-	virNOG00562	F	sp|P27707|DCK_HUMAN Deoxycytidine kinase OS=Homo sapiens GN=DCK PE=1 SV=1	gi|720001825|ref|XP_010256479.1| PREDICTED: uncharacterized protein LOC104596850 [Nelumbo nucifera]	-	-	-	-
FtPinG0000340200.01	23.2001	27.811	16.7507	16.279	30.8894	21.5434	21.0829	20.9407	Ft6	50265137	50270152	-	1892	FtPinG0000340200.01	-	-	virNOG05538	S	sp|Q8H1E6|OFUT9_ARATH O-fucosyltransferase 9 OS=Arabidopsis thaliana GN=OFUT9 PE=2 SV=1	gi|731310882|ref|XP_010680244.1| PREDICTED: uncharacterized protein At1g04910 isoform X1 [Beta vulgaris subsp. vulgaris] &gt;gi|870869362|gb|KMT20107.1| hypothetical protein BVRB_1g001250 [Beta vulgaris subsp. vulgaris]	-	-	-	-
FtPinG0000340400.01	23.7193	21.97	28.5986	23.8351	23.0626	20.8096	24.3627	24.5044	Ft6	50282656	50287212	-	1630	FtPinG0000340400.01	GO:0000105;GO:0004399;GO:0008152;GO:0008270;GO:0016491;GO:0051287;GO:0055114	K00013	virNOG08566	E	sp|Q9C5U8|HIS8_ARATH Histidinol dehydrogenase, chloroplastic OS=Arabidopsis thaliana GN=HISN8 PE=2 SV=1	gi|731310868|ref|XP_010679642.1| PREDICTED: histidinol dehydrogenase, chloroplastic isoform X1 [Beta vulgaris subsp. vulgaris] &gt;gi|870869358|gb|KMT20103.1| hypothetical protein BVRB_1g001220 isoform A [Beta vulgaris subsp. vulgaris]	GO:0000105//histidine biosynthetic process;GO:0008152//metabolic process;GO:0055114//obsolete oxidation-reduction process;	-	GO:0004399//histidinol dehydrogenase activity;GO:0008270//zinc ion binding;GO:0016491//oxidoreductase activity;GO:0051287//NAD binding;	ko00340(Histidine metabolism)
FtPinG0000340700.01	122.119	102.032	217.819	150.852	100.199	115.525	125.605	115.069	Ft6	50287389	50289303	+	550	FtPinG0000340700.01	-	-	virNOG24174	S	-	gi|743919936|ref|XP_011004001.1| PREDICTED: uncharacterized protein LOC105110611 [Populus euphratica]	-	-	-	-
FtPinG0000341200.01	15.5783	11.872	13.776	9.36634	13.7261	12.5606	18.7249	13.1888	Ft6	50290711	50292774	-	1224	FtPinG0000341200.01	GO:0006486;GO:0008417;GO:0016020	K14412	virNOG08744	GE	sp|Q9C8W3|FUT13_ARATH Alpha-(1,4)-fucosyltransferase OS=Arabidopsis thaliana GN=FUT13 PE=2 SV=2	gi|356576135|ref|XP_003556189.1| PREDICTED: alpha-(1,4)-fucosyltransferase [Glycine max] &gt;gi|947042063|gb|KRG91787.1| hypothetical protein GLYMA_20G174300 [Glycine max]	GO:0006486//protein glycosylation;	GO:0016020//membrane;	GO:0008417//fucosyltransferase activity;	ko00513(Various types of N-glycan biosynthesis)
FtPinG0000341300.01	37.9309	30.8087	25.0805	33.7487	34.1053	34.9462	32.402	33.1008	Ft6	50293983	50300739	+	4409	FtPinG0000341300.01	-	-	virNOG03899	S	sp|Q3B7T1|EDRF1_HUMAN Erythroid differentiation-related factor 1 OS=Homo sapiens GN=EDRF1 PE=1 SV=1	gi|731310846|ref|XP_010678573.1| PREDICTED: uncharacterized protein LOC104894080 [Beta vulgaris subsp. vulgaris] &gt;gi|870869347|gb|KMT20092.1| hypothetical protein BVRB_1g001110 [Beta vulgaris subsp. vulgaris]	-	-	-	-
FtPinG0000341500.01	0	0	0	0	0	0	0	0	Ft6	50304242	50306420	+	1530	FtPinG0000341500.01	GO:0004672;GO:0005509;GO:0005524;GO:0006468	K13412	COG5126;virNOG04439;virNOG01312	ZTD	sp|Q7XIM0|CDPKH_ORYSJ Calcium-dependent protein kinase 17 OS=Oryza sativa subsp. japonica GN=CPK17 PE=2 SV=1	gi|702372996|ref|XP_010062000.1| PREDICTED: calcium-dependent protein kinase 11 [Eucalyptus grandis] &gt;gi|629103588|gb|KCW69057.1| hypothetical protein EUGRSUZ_F02611 [Eucalyptus grandis]	GO:0006468//protein phosphorylation;	-	GO:0004672//protein kinase activity;GO:0005509//calcium ion binding;GO:0005524//ATP binding;	ko04626(Plant-pathogen interaction)
FtPinG0000341700.01	26.0801	23.9067	28.4247	22.5422	29.2166	21.1677	29.9234	27.0406	Ft6	50315915	50320036	+	2278	FtPinG0000341700.01	-	-	virNOG09361	S	-	gi|731310822|ref|XP_010677683.1| PREDICTED: uncharacterized protein LOC104893259 [Beta vulgaris subsp. vulgaris] &gt;gi|870869332|gb|KMT20077.1| hypothetical protein BVRB_1g000960 [Beta vulgaris subsp. vulgaris]	-	-	-	-
FtPinG0000342400.01	35.0513	34.2397	36.7403	33.6627	34.1091	43.7054	37.4884	43.2277	Ft6	50360806	50362402	-	781	FtPinG0000342400.01	-	-	virNOG18190	S	sp|Q28GF5|TMM18_XENTR Transmembrane protein 18 OS=Xenopus tropicalis GN=tmem18 PE=2 SV=1	gi|902203800|gb|KNA14688.1| hypothetical protein SOVF_104420 [Spinacia oleracea]	-	-	-	-
FtPinG0000342600.01	0.559102	0.619704	0.589778	1.96681	0.724796	0.285687	0.909197	1.52658	Ft6	50378623	50382009	-	1545	FtPinG0000342600.01	GO:0005887;GO:0008515;GO:0015770	K15378	virNOG03948	G	sp|Q03411|SUT_SPIOL Sucrose transport protein OS=Spinacia oleracea PE=2 SV=1	gi|870869307|gb|KMT20052.1| hypothetical protein BVRB_1g000710 [Beta vulgaris subsp. vulgaris]	GO:0015770//sucrose transport;	GO:0005887//integral component of plasma membrane;	GO:0008515//sucrose transmembrane transporter activity;	-
FtPinG0000342700.01	0	0	0	0	0	0	0.0459126	0	Ft6	50407449	50408631	+	606	FtPinG0000342700.01	-	-	virNOG23560	S	-	gi|747057231|ref|XP_011074909.1| PREDICTED: uncharacterized protein LOC105159519 [Sesamum indicum]	-	-	-	-
FtPinG0000343000.01	21.5809	15.816	16.6373	14.5229	17.7429	18.6527	23.4883	20.5783	Ft6	50409458	50415490	-	2010	FtPinG0000343000.01	GO:0003677;GO:0005634;GO:0006355;GO:0009725	-	virNOG13015	K	sp|Q84WU6|ARFQ_ARATH Auxin response factor 17 OS=Arabidopsis thaliana GN=ARF17 PE=2 SV=1	gi|255545568|ref|XP_002513844.1| PREDICTED: auxin response factor 17 [Ricinus communis] &gt;gi|1000977809|ref|XP_015571564.1| PREDICTED: auxin response factor 17 [Ricinus communis] &gt;gi|223546930|gb|EEF48427.1| Auxin response factor, putative [Ricinus communis]	GO:0006355//regulation of transcription, DNA-templated;GO:0009725//response to hormone;	GO:0005634//nucleus;	GO:0003677//DNA binding;	-
FtPinG0000343300.01	0	0	0	0	0	0	0.0902839	0	Ft6	50433415	50433802	+	291	FtPinG0000343300.01	-	K10257	virNOG00362	I	sp|P48619|FAD3C_RICCO Omega-3 fatty acid desaturase, chloroplastic OS=Ricinus communis GN=FAD7A-1 PE=2 SV=1	gi|45385321|gb|AAM77643.2|AF517831_1 chloroplast omega-3 desaturase [Prunus persica]	-	-	-	-
FtPinG0000343500.01	48.0679	50.2602	43.1643	43.8345	49.1358	46.7143	47.4711	47.4679	Ft6	49154270	49161624	+	1395	FtPinG0000343500.01	GO:0008299	K14066	virNOG04903	H	sp|Q5HZ00|SPS3_ARATH Solanesyl diphosphate synthase 3, chloroplastic/mitochondrial OS=Arabidopsis thaliana GN=SPS3 PE=1 SV=1	gi|12055493|emb|CAC20852.1| geranyl diphosphat synthase [Quercus robur]	GO:0008299//isoprenoid biosynthetic process;	-	-	ko00900(Terpenoid backbone biosynthesis)
FtPinG0000343700.01	1.74234	1.115	4.51672	1.25927	0.968802	0.995291	1.11644	0.824758	Ft6	49162181	49162896	+	471	FtPinG0000343700.01	-	-	-	-	-	-	-	-	-	-
FtPinG0000344100.01	0.315927	0.156931	0.77324	0.29269	0.417431	0.0928374	0.629174	0.137147	Ft6	49171799	49174411	+	1276	FtPinG0000344100.01	GO:0008299	K14066	virNOG04903	H	sp|Q5HZ00|SPS3_ARATH Solanesyl diphosphate synthase 3, chloroplastic/mitochondrial OS=Arabidopsis thaliana GN=SPS3 PE=1 SV=1	gi|595864229|ref|XP_007211736.1| hypothetical protein PRUPE_ppa006211mg [Prunus persica] &gt;gi|462407601|gb|EMJ12935.1| hypothetical protein PRUPE_ppa006211mg [Prunus persica]	GO:0008299//isoprenoid biosynthetic process;	-	-	ko00900(Terpenoid backbone biosynthesis)
FtPinG0000344300.01	27.5902	23.3638	29.3141	28.0334	28.688	21.9712	22.4833	20.6788	Ft6	49178220	49180056	+	618	FtPinG0000344300.01	-	-	virNOG25086	S	-	gi|743828766|ref|XP_011023350.1| PREDICTED: uncharacterized protein LOC105124874 isoform X2 [Populus euphratica]	-	-	-	-
FtPinG0000344600.01	0.221529	0.207815	0.285092	0.139154	0.196748	0.159412	0.154734	0.113114	Ft6	49180860	49182101	-	951	FtPinG0000344600.01	GO:0016491;GO:0055114	-	virNOG02493	Q	sp|F4KBY0|GAOXL_ARATH Gibberellin 20-oxidase-like protein OS=Arabidopsis thaliana GN=At5g51310 PE=2 SV=1	gi|731311653|ref|XP_010670410.1| PREDICTED: feruloyl CoA ortho-hydroxylase 2 isoform X1 [Beta vulgaris subsp. vulgaris]	GO:0055114//obsolete oxidation-reduction process;	-	GO:0016491//oxidoreductase activity;	-
FtPinG0000344800.01	7.09262	7.67924	10.6888	8.54014	6.59698	7.89953	5.94418	7.63272	Ft6	49183630	49185187	-	1219	FtPinG0000344800.01	-	-	virNOG13699	S	-	gi|731311639|ref|XP_010670352.1| PREDICTED: uncharacterized protein LOC104887426 [Beta vulgaris subsp. vulgaris] &gt;gi|870869731|gb|KMT20476.1| hypothetical protein BVRB_1g004640 [Beta vulgaris subsp. vulgaris]	-	-	-	-
FtPinG0000345000.01	6.36325	6.20368	7.45666	8.30167	6.64888	6.20794	7.77624	6.04003	Ft6	49184797	49187422	-	1766	FtPinG0000345000.01	-	-	virNOG13699	S	-	gi|731311639|ref|XP_010670352.1| PREDICTED: uncharacterized protein LOC104887426 [Beta vulgaris subsp. vulgaris] &gt;gi|870869731|gb|KMT20476.1| hypothetical protein BVRB_1g004640 [Beta vulgaris subsp. vulgaris]	-	-	-	-
FtPinG0000345200.01	1.98434	2.84257	2.56419	2.78568	2.89321	3.9581	2.93292	3.37001	Ft6	49192707	49195935	-	2374	FtPinG0000345200.01	GO:0004252;GO:0006508	-	virNOG01937	O	sp|F4HYR6|SBT24_ARATH Subtilisin-like protease SBT2.4 OS=Arabidopsis thaliana GN=SBT2.4 PE=1 SV=1	gi|902237530|gb|KNA24835.1| hypothetical protein SOVF_012150 [Spinacia oleracea]	GO:0006508//proteolysis;	-	GO:0004252//serine-type endopeptidase activity;	-
FtPinG0000345400.01	52.9028	57.9795	40.2795	72.8699	40.3965	68.8821	55.1217	71.2126	Ft6	49197135	49199135	-	981	FtPinG0000345400.01	-	-	virNOG00321	S	sp|Q9ZWQ8|PAP_CITUN Plastid-lipid-associated protein, chloroplastic OS=Citrus unshiu GN=PAP PE=2 SV=1	gi|567915009|ref|XP_006449818.1| hypothetical protein CICLE_v10015934mg [Citrus clementina] &gt;gi|62900641|sp|Q9ZWQ8.1|PAP_CITUN RecName: Full=Plastid-lipid-associated protein, chloroplastic; AltName: Full=CitPAP; Flags: Precursor &gt;gi|3928760|dbj|BAA34702.1| homolog to plastid-lipid-associated protein [Citrus unshiu] &gt;gi|557552429|gb|ESR63058.1| hypothetical protein CICLE_v10015934mg [Citr…	-	-	-	-
FtPinG0000345500.01	12.4542	19.2202	12.9009	36.1995	12.0147	16.8285	9.45857	15.1819	Ft6	49204594	49211660	+	1900	FtPinG0000345500.01	GO:0004190;GO:0016021	K09597	virNOG01555	R	sp|Q0WMJ8|SIPL4_ARATH Signal peptide peptidase-like 4 OS=Arabidopsis thaliana GN=SPPL4 PE=2 SV=1	gi|731311611|ref|XP_010670265.1| PREDICTED: signal peptide peptidase-like 4 [Beta vulgaris subsp. vulgaris]	-	GO:0016021//integral component of membrane;	GO:0004190//aspartic-type endopeptidase activity;	-
FtPinG0000346100.01	73.1694	145.319	53.0105	32.9253	51.4881	76.5517	94.0365	107.241	Ft6	49222521	49225359	+	1557	FtPinG0000346100.01	GO:0008152;GO:0016746	K13508	virNOG00017	I	sp|Q5XF03|GPAT8_ARATH Probable glycerol-3-phosphate acyltransferase 8 OS=Arabidopsis thaliana GN=GPAT8 PE=2 SV=1	gi|902223490|gb|KNA19467.1| hypothetical protein SOVF_061380 [Spinacia oleracea]	GO:0008152//metabolic process;	-	GO:0016746//acyltransferase activity;	ko00564(Glycerophospholipid metabolism);ko00561(Glycerolipid metabolism)
FtPinG0000346500.01	14.5174	13.8864	10.8459	11.8458	13.5867	14.0718	22.5476	11.7121	Ft6	49262157	49265612	+	1660	FtPinG0000346500.01	GO:0005524;GO:0005634;GO:0006355	K11647	virNOG13442	K	sp|Q6EVK6|BRM_ARATH ATP-dependent helicase BRM OS=Arabidopsis thaliana GN=BRM PE=1 SV=1	gi|147789690|emb|CAN74059.1| hypothetical protein VITISV_024679 [Vitis vinifera]	GO:0006355//regulation of transcription, DNA-templated;	GO:0005634//nucleus;	GO:0005524//ATP binding;	-
FtPinG0000346700.01	35.2557	35.7607	31.3269	41.3902	35.5784	36.5016	33.2168	34.9006	Ft6	49265246	49273775	+	5446	FtPinG0000346700.01	GO:0005515;GO:0005524;GO:0005634;GO:0006355	K11647	virNOG13442	K	sp|Q6EVK6|BRM_ARATH ATP-dependent helicase BRM OS=Arabidopsis thaliana GN=BRM PE=1 SV=1	gi|359489634|ref|XP_002276245.2| PREDICTED: ATP-dependent helicase BRM [Vitis vinifera]	GO:0006355//regulation of transcription, DNA-templated;	GO:0005634//nucleus;	GO:0005515//protein binding;GO:0005524//ATP binding;	-
FtPinG0000347000.01	0.605788	0.499171	0.327812	0.639927	0.717457	0.539815	0.598855	0.380652	Ft6	49286187	49287157	-	971	FtPinG0000347000.01	-	-	virNOG10209;COG0657	IV	sp|Q8LED9|CXE16_ARATH Probable carboxylesterase 16 OS=Arabidopsis thaliana GN=CXE16 PE=2 SV=1	gi|731365411|ref|XP_010694511.1| PREDICTED: probable carboxylesterase 11 [Beta vulgaris subsp. vulgaris] &gt;gi|870845610|gb|KMS98299.1| hypothetical protein BVRB_4g093670 [Beta vulgaris subsp. vulgaris]	-	-	-	-
FtPinG0000347200.01	39.4759	36.4403	34.5253	42.4697	38.5454	38.567	35.0137	33.7636	Ft6	49292221	49295301	-	1329	FtPinG0000347200.01	-	-	virNOG17789;KOG0800	O	sp|Q2HIJ8|RHB1A_ARATH Probable E3 ubiquitin-protein ligase RHB1A OS=Arabidopsis thaliana GN=RHB1A PE=2 SV=1	gi|559148718|gb|AHB08881.1| RING finger protein 1 [Suaeda glauca]	-	-	-	-
FtPinG0000347500.01	7.38101	6.79651	7.56232	5.81219	8.70312	7.33662	6.31228	5.96524	Ft6	49320532	49325652	+	1548	FtPinG0000347500.01	GO:0005737	K14801	virNOG04043	R	sp|Q16342|PDCD2_HUMAN Programmed cell death protein 2 OS=Homo sapiens GN=PDCD2 PE=1 SV=2	gi|802633921|ref|XP_012077743.1| PREDICTED: programmed cell death protein 2 [Jatropha curcas] &gt;gi|643723904|gb|KDP33257.1| hypothetical protein JCGZ_13097 [Jatropha curcas]	-	GO:0005737//cytoplasm;	-	-
FtPinG0000348000.01	0	0	0	0	0	0	0	0	Ft6	49332199	49334190	-	1332	FtPinG0000348000.01	-	-	NOG22779;virNOG02701	SG	-	gi|731312363|ref|XP_010674122.1| PREDICTED: uncharacterized protein LOC104890362 [Beta vulgaris subsp. vulgaris] &gt;gi|870869681|gb|KMT20426.1| hypothetical protein BVRB_1g004210 [Beta vulgaris subsp. vulgaris]	-	-	-	-
FtPinG0000348200.01	6.40061	3.96867	7.31689	3.51952	3.52884	2.44558	7.66151	5.82239	Ft6	49337610	49340103	-	1466	FtPinG0000348200.01	GO:0004672;GO:0005524;GO:0006468	-	virNOG10166	T	sp|Q3EDL4|Y1154_ARATH Probable serine/threonine-protein kinase At1g01540 OS=Arabidopsis thaliana GN=At1g01540 PE=1 SV=2	gi|802694991|ref|XP_012083324.1| PREDICTED: probable serine/threonine-protein kinase At1g01540 [Jatropha curcas] &gt;gi|643716958|gb|KDP28584.1| hypothetical protein JCGZ_14355 [Jatropha curcas]	GO:0006468//protein phosphorylation;	-	GO:0004672//protein kinase activity;GO:0005524//ATP binding;	-
FtPinG0000348300.01	0	0	0	0	0	0	0	0	Ft6	49341975	49342472	+	498	FtPinG0000348300.01	-	-	virNOG00560	S	sp|Q9ZVL6|U603_ARATH UPF0603 protein At1g54780, chloroplastic OS=Arabidopsis thaliana GN=At1g54780 PE=1 SV=1	gi|225451038|ref|XP_002284939.1| PREDICTED: UPF0603 protein At1g54780, chloroplastic [Vitis vinifera] &gt;gi|296088289|emb|CBI36734.3| unnamed protein product [Vitis vinifera]	-	-	-	-
FtPinG0000348600.01	65.4968	59.9034	77.9548	62.0126	63.2341	63.4589	72.3675	65.1605	Ft6	49345506	49351990	-	1458	FtPinG0000348600.01	GO:0004222;GO:0006508;GO:0008233;GO:0071586	K06013	virNOG08042	O	sp|Q6EPN8|FACE1_ORYSJ CAAX prenyl protease 1 homolog OS=Oryza sativa subsp. japonica GN=FACE1 PE=2 SV=1	gi|697149342|ref|XP_009628878.1| PREDICTED: CAAX prenyl protease 1 homolog [Nicotiana tomentosiformis] &gt;gi|1025399415|ref|XP_016453433.1| PREDICTED: CAAX prenyl protease 1 homolog [Nicotiana tabacum]	GO:0006508//proteolysis;GO:0071586//CAAX-box protein processing;	-	GO:0004222//metalloendopeptidase activity;GO:0008233//peptidase activity;	ko00900(Terpenoid backbone biosynthesis)
FtPinG0000348900.01	35.8623	29.6968	32.9681	22.2907	28.2762	27.7982	34.4968	31.7463	Ft6	49380487	49389081	+	850	FtPinG0000348900.01	GO:0003677;GO:0005634	-	strNOG24521;virNOG25044	K	sp|Q9LTJ1|MBD6_ARATH Methyl-CpG-binding domain-containing protein 6 OS=Arabidopsis thaliana GN=MBD6 PE=1 SV=1	gi|902152174|gb|KNA05589.1| hypothetical protein SOVF_188950 [Spinacia oleracea]	-	GO:0005634//nucleus;	GO:0003677//DNA binding;	-
FtPinG0000349300.01	0.537775	0.16467	0.340567	0.596882	0.287791	0.40983	0.323754	0.219465	Ft6	49385218	49385576	+	359	FtPinG0000349300.01	-	-	NOG174385;KOG0017;virNOG05193	SR	sp|P10978|POLX_TOBAC Retrovirus-related Pol polyprotein from transposon TNT 1-94 OS=Nicotiana tabacum PE=2 SV=1	gi|567920188|ref|XP_006452100.1| hypothetical protein CICLE_v10010285mg, partial [Citrus clementina] &gt;gi|557555326|gb|ESR65340.1| hypothetical protein CICLE_v10010285mg, partial [Citrus clementina]	-	-	-	-
FtPinG0000350000.01	0.406548	0.489952	0.426182	0.388345	0.502651	0.445657	0.672321	0.439176	Ft6	49390438	49392741	-	2304	FtPinG0000350000.01	GO:0005515	-	virNOG04146	R	sp|Q9SVH0|PP329_ARATH Pentatricopeptide repeat-containing protein At4g20770 OS=Arabidopsis thaliana GN=PCMP-E35 PE=3 SV=2	gi|731355561|ref|XP_010689207.1| PREDICTED: pentatricopeptide repeat-containing protein At4g20770 [Beta vulgaris subsp. vulgaris]	-	-	GO:0005515//protein binding;	-
FtPinG0000350100.01	0	0	0	0	0	0	0	0	Ft6	49405338	49406522	+	1185	FtPinG0000350100.01	-	-	virNOG09051	R	sp|Q9M310|FBK77_ARATH F-box/kelch-repeat protein At3g61590 OS=Arabidopsis thaliana GN=At3g61590 PE=1 SV=1	gi|567904840|ref|XP_006444908.1| hypothetical protein CICLE_v10020418mg [Citrus clementina] &gt;gi|567904842|ref|XP_006444909.1| hypothetical protein CICLE_v10020418mg [Citrus clementina] &gt;gi|567904844|ref|XP_006444910.1| hypothetical protein CICLE_v10020418mg [Citrus clementina] &gt;gi|568876290|ref|XP_006491214.1| PREDICTED: F-box/kelch-repeat protein At3g61590 [Citrus sinensis] &gt;gi|56887…	-	-	-	-
FtPinG0000350300.01	16.5038	21.2053	19.4806	42.7455	15.9458	28.9234	16.8875	24.4448	Ft6	49441510	49444083	+	1571	FtPinG0000350300.01	-	-	NOG131347;virNOG02201	S	sp|Q66GQ2|Y5162_ARATH Uncharacterized protein At5g41620 OS=Arabidopsis thaliana GN=At5g41620 PE=2 SV=2	gi|590721584|ref|XP_007051655.1| Plasma membrane-like protein isoform 1 [Theobroma cacao] &gt;gi|508703916|gb|EOX95812.1| Plasma membrane-like protein isoform 1 [Theobroma cacao]	-	-	-	-
FtPinG0000350500.01	75.2026	62.2282	108.441	107.178	63.6559	69.7207	69.0069	68.566	Ft6	49447763	49449884	+	623	FtPinG0000350500.01	GO:0003677;GO:0003899;GO:0005634;GO:0005665;GO:0006351	K03014	virNOG19168	K	sp|Q9FJ98|RPD6A_ARATH DNA-directed RNA polymerases II, IV and V subunit 6A OS=Arabidopsis thaliana GN=NRPB6A PE=1 SV=1	gi|357509805|ref|XP_003625191.1| DNA-directed RNA polymerase I, II [Medicago truncatula] &gt;gi|124360124|gb|ABN08140.1| DNA-directed RNA polymerase, 14 to 18 kDa subunit [Medicago truncatula] &gt;gi|355500206|gb|AES81409.1| DNA-directed RNA polymerase I, II [Medicago truncatula] &gt;gi|388508874|gb|AFK42503.1| unknown [Medicago truncatula] &gt;gi|388517849|gb|AFK46986.1| unknown [Medicago trunca…	GO:0006351//transcription, DNA-templated;	GO:0005634//nucleus;GO:0005665//RNA polymerase II, core complex;	GO:0003677//DNA binding;GO:0003899//DNA-directed 5'-3' RNA polymerase activity;	ko03020(RNA polymerase)
[truncated: 30,900 more rows]

## Sheet: Table S4
Table S4. The 426 common DEGs among the four varieties under high NH4+.
[truncated: 427 more rows]

[truncated: 2 more sheets: Table S5, Table S6]
